# Supplementary material for: 5-Chloro-3-cyclo­hexyl­sulfonyl-2-methyl-1-benzofuran
Source: Acta Crystallogr Sect E Struct Rep Online. 2011 Mar 9;67(Pt 4):o828. doi: 10.1107/S1600536811008270 (PMC3099810; doi:10.1107/S1600536811008270)
Supplement: Supplementary file 2 [file e-67-0o828-Isup2.hkl]

# 
# h,k,l, Fc-squared, Fo-squared, sigma(Fo-squared) and status flag 
# 
data_I
_shelx_title ' 1061 IN P2(1)/C' 
_shelx_refln_list_code          4 
_shelx_F_calc_maximum      270.62 
_exptl_crystal_F_000       656.00 
_reflns_d_resolution_high  0.7698 
 
loop_ 
 _symmetry_equiv_pos_as_xyz 
 'x, y, z' 
 '-x, y+1/2, -z+1/2' 
 '-x, -y, -z' 
 'x, -y-1/2, z-1/2' 
 
_cell_length_a    14.3135 
_cell_length_b     9.2829 
_cell_length_c    11.3433 
_cell_angle_alpha  90.000 
_cell_angle_beta  107.566 
_cell_angle_gamma  90.000 
 
_shelx_F_squared_multiplier     1.000 
 
loop_ 
 _refln_index_h 
 _refln_index_k 
 _refln_index_l 
 _refln_F_squared_calc 
 _refln_F_squared_meas 
 _refln_F_squared_sigma 
 _refln_observed_status 
   1   0   0     4087.49     4180.82     86.84 o 
   2   0   0     9103.28     8218.82     95.49 o 
   3   0   0     5072.81     5431.78     54.00 o 
   4   0   0      368.11      432.81      6.77 o 
   5   0   0      758.19      793.97     15.08 o 
   6   0   0     1569.97     1488.88     24.46 o 
   7   0   0      299.82      347.98      7.67 o 
   8   0   0     2594.10     2560.71     32.98 o 
   9   0   0      135.97      117.03      5.53 o 
  10   0   0     1311.56     1152.79     17.74 o 
  11   0   0      118.49      150.69      4.67 o 
  12   0   0       11.77       12.94      4.05 o 
  13   0   0        4.34        4.57      2.31 o 
  14   0   0      360.44      368.69     13.84 o 
  15   0   0      120.09      156.15     10.10 o 
  16   0   0      809.02      820.12     26.86 o 
  17   0   0      276.09      300.32     11.52 o 
   1   1   0      405.55      454.77      8.53 o 
   2   1   0       70.37       65.91      1.49 o 
   3   1   0      275.29      302.56      3.61 o 
   4   1   0     7495.79     7270.57     59.31 o 
   5   1   0       26.38       16.53      1.12 o 
   6   1   0     1349.95     1367.79     13.08 o 
   7   1   0       73.30       91.94      2.47 o 
   8   1   0        0.16        2.61      0.67 o 
   9   1   0        8.76        7.60      1.96 o 
  10   1   0     1063.10     1004.45     11.17 o 
  11   1   0      268.72      260.72      5.11 o 
  12   1   0     2141.35     2067.84     25.14 o 
  13   1   0        1.55        2.75      1.34 o 
  14   1   0      196.43      196.63      5.89 o 
  15   1   0       65.16       68.05      4.49 o 
  16   1   0       13.98       14.28      2.71 o 
  17   1   0       11.02        7.75      2.75 o 
   0   2   0    23283.02    20861.31    457.10 o 
   1   2   0      197.45      226.25      3.38 o 
   2   2   0    10885.09    10486.13    175.24 o 
   3   2   0     1695.65     1676.56     20.74 o 
   4   2   0     1006.83     1170.36     12.16 o 
   5   2   0      418.43      426.97      8.86 o 
   6   2   0     1134.91     1083.37     12.19 o 
   7   2   0      140.13      136.24      5.11 o 
   8   2   0      788.59      655.42      8.97 o 
   9   2   0      153.47      188.97      4.56 o 
  10   2   0     2049.93     2029.21     21.05 o 
  11   2   0        0.05       -0.95      0.95 o 
  12   2   0      389.11      364.90      7.01 o 
  13   2   0      121.86      129.55      4.14 o 
  14   2   0      496.27      497.33      8.32 o 
  15   2   0       93.33       86.83      4.65 o 
  16   2   0      671.43      688.91     13.34 o 
  17   2   0      236.51      233.32      7.89 o 
   1   3   0      528.63      561.76      8.30 o 
   2   3   0    10008.10    10047.44    199.41 o 
   3   3   0     3353.85     3704.32     35.80 o 
   4   3   0     6375.61     6531.59     60.13 o 
   5   3   0      212.77      277.01      4.50 o 
   6   3   0     2524.98     2551.35     25.42 o 
   7   3   0      353.38      364.81      5.88 o 
   8   3   0       13.04       19.34      1.76 o 
   9   3   0      693.54      713.32      9.57 o 
  10   3   0     2822.23     2781.00     25.56 o 
  11   3   0       20.77       19.87      1.74 o 
  12   3   0      645.77      650.34     11.73 o 
  13   3   0       12.87        9.00      1.55 o 
  14   3   0      124.37      121.06      4.46 o 
  15   3   0       33.11       38.79      3.70 o 
  16   3   0      159.75      158.94     12.97 o 
  17   3   0       34.39       26.20      4.41 o 
   0   4   0       76.29       85.15      8.44 o 
   1   4   0        8.29       14.37      0.96 o 
   2   4   0     6593.16     6894.12     65.80 o 
   3   4   0      408.47      432.92      7.24 o 
   4   4   0     1160.65     1298.52     14.63 o 
   5   4   0       17.80        9.69      0.99 o 
   6   4   0      302.07      251.47      8.41 o 
   7   4   0        7.67        5.11      0.98 o 
   8   4   0      725.92      681.06      8.17 o 
   9   4   0       36.19       33.29      2.47 o 
  10   4   0      870.16      858.55     11.57 o 
  11   4   0       70.71       69.53      3.17 o 
  12   4   0       24.91       28.23      2.34 o 
  13   4   0        6.87        6.53      2.00 o 
  14   4   0        5.03        4.05      1.99 o 
  15   4   0        5.24        4.62      2.00 o 
  16   4   0       26.54       30.03      4.22 o 
   1   5   0     1873.55     2074.61     23.05 o 
   2   5   0     2914.16     3317.85     32.44 o 
   3   5   0       76.38       70.50      2.59 o 
   4   5   0      356.35      320.39      5.51 o 
   5   5   0        2.50        4.03      1.03 o 
   6   5   0      509.16      485.95      8.19 o 
   7   5   0      501.88      472.91      8.00 o 
   8   5   0      292.10      251.95      5.78 o 
   9   5   0      756.51      733.91     11.49 o 
  10   5   0      126.67      126.75      4.56 o 
  11   5   0       22.09       26.67      2.66 o 
  12   5   0       95.64       91.29      4.80 o 
  13   5   0       45.60       43.01      4.90 o 
  14   5   0      418.99      421.72      9.79 o 
  15   5   0        6.82        6.44      2.42 o 
  16   5   0       12.77        8.66      2.36 o 
   0   6   0      697.18      781.34     14.63 o 
   1   6   0       16.43       11.36      1.83 o 
   2   6   0     3252.02     3287.61     32.79 o 
   3   6   0        0.26        1.98      2.44 o 
   4   6   0      986.50     1058.13     13.77 o 
   5   6   0     2893.02     2942.33     31.26 o 
   6   6   0      442.29      430.36      8.22 o 
   7   6   0        0.33        1.29      1.16 o 
   8   6   0      789.07      741.06     11.52 o 
   9   6   0      106.15       89.79      3.77 o 
  10   6   0        0.53        1.04      1.43 o 
  11   6   0       28.94       31.70      4.68 o 
  12   6   0      193.73      190.12      6.31 o 
  13   6   0        0.52        0.65      1.95 o 
  14   6   0        9.54       12.70      2.77 o 
  15   6   0       57.84       51.70      4.22 o 
   1   7   0      628.39      639.22      9.51 o 
   2   7   0       66.13       76.75      3.05 o 
   3   7   0      153.38      182.69      5.39 o 
   4   7   0       30.14       51.61      4.10 o 
   5   7   0      401.30      394.00      7.41 o 
   6   7   0        0.73        0.75      1.18 o 
   7   7   0      619.02      601.82     10.07 o 
   8   7   0      186.94      166.54      6.82 o 
   9   7   0      358.13      340.00     10.78 o 
  10   7   0        3.49        1.50      1.58 o 
  11   7   0      266.45      277.86      8.43 o 
  12   7   0      319.81      303.67     14.29 o 
  13   7   0        1.83        2.37      2.09 o 
  14   7   0       89.14       86.87      5.10 o 
   0   8   0       99.53       92.26      6.03 o 
   1   8   0       39.19       35.24      2.68 o 
   2   8   0      319.94      330.10     11.49 o 
   3   8   0       35.66       25.89      2.44 o 
   4   8   0      418.16      413.40      8.25 o 
   5   8   0      843.91      848.62     14.67 o 
   6   8   0      144.24      149.64      5.00 o 
   7   8   0      887.17      843.49     13.49 o 
   8   8   0      469.72      445.60     10.01 o 
   9   8   0      109.39      113.84      5.92 o 
  10   8   0       20.96       29.33      3.06 o 
  11   8   0      292.56      288.72      7.97 o 
  12   8   0        0.68       -1.91      1.91 o 
  13   8   0       27.97       21.49      3.21 o 
   1   9   0      524.73      557.74     22.05 o 
   2   9   0        0.24        0.52      1.48 o 
   3   9   0       74.38       80.80      3.90 o 
   4   9   0        0.57        2.54      1.58 o 
   5   9   0      250.93      233.91      6.44 o 
   6   9   0      147.56      166.61      5.65 o 
   7   9   0       27.75       30.12      2.91 o 
   8   9   0        2.51        4.11      2.52 o 
   9   9   0       62.57       65.94      3.97 o 
  10   9   0       61.95       61.80      4.09 o 
  11   9   0      123.84      128.25      8.64 o 
   0  10   0       22.68       30.15      4.82 o 
   1  10   0       47.24       54.13      3.72 o 
   2  10   0       43.37       42.09      3.49 o 
   3  10   0      439.61      468.04     11.04 o 
   4  10   0       12.38       14.98      2.54 o 
   5  10   0      252.49      241.62      7.69 o 
   6  10   0        3.33        6.94      2.22 o 
   7  10   0        1.19        4.14      2.14 o 
   8  10   0        6.88        8.64      2.55 o 
   9  10   0       89.70       88.30      5.07 o 
   1  11   0      130.39      131.77      5.96 o 
   2  11   0       54.76       62.21      4.31 o 
   3  11   0        4.15        5.73      2.20 o 
   4  11   0       28.53       26.94      5.64 o 
   5  11   0        7.66        8.34      2.54 o 
   6  11   0       98.32      105.27      5.64 o 
   7  11   0        8.54        9.53      2.81 o 
   0  12   0       83.12      104.99     13.57 o 
   1  12   0       23.58       30.09      3.57 o 
 -18   1   1       17.89       14.47      6.03 o 
 -17   1   1       89.91       89.22      5.09 o 
 -16   1   1        4.64        3.41      2.02 o 
 -15   1   1       13.44       16.63      2.65 o 
 -14   1   1      482.07      505.41      8.82 o 
 -13   1   1        1.21        0.37      1.16 o 
 -12   1   1       53.64       60.42      2.67 o 
 -11   1   1       41.94       39.25      1.82 o 
 -10   1   1      993.93     1009.65     11.13 o 
  -9   1   1      148.88      136.54      2.84 o 
  -8   1   1       26.40       29.93      1.57 o 
  -7   1   1      223.45      262.32      3.67 o 
  -6   1   1       16.29       24.49      1.12 o 
  -5   1   1     1111.76     1157.88      9.80 o 
  -4   1   1      607.39      590.89      5.45 o 
  -3   1   1      185.51      166.25      2.20 o 
  -2   1   1     1839.89     1807.10     19.55 o 
  -1   1   1     2486.63     2516.76     30.98 o 
   0   1   1     3426.29     3465.41     32.91 o 
   1   1   1       56.94       57.04      1.21 o 
   2   1   1     1762.25     1774.34     16.01 o 
   3   1   1     2750.62     2827.43     27.04 o 
   4   1   1      484.64      525.39      5.56 o 
   5   1   1      129.26      139.74      2.57 o 
   6   1   1      789.14      844.66      9.96 o 
   7   1   1      685.86      718.21      8.63 o 
   8   1   1        9.55       14.60      1.41 o 
   9   1   1      380.43      388.35      5.98 o 
  10   1   1       50.48       42.84      2.59 o 
  11   1   1       46.03       35.85      2.32 o 
  12   1   1      200.82      206.92      7.75 o 
  13   1   1      192.82      195.06      6.76 o 
  14   1   1        2.45        2.41      1.86 o 
  15   1   1        3.76        0.71      2.20 o 
  16   1   1       64.90       73.59      4.40 o 
  17   1   1       22.35       22.81      5.42 o 
 -17   2   1      360.82      378.04     11.63 o 
 -16   2   1      191.48      195.88      7.55 o 
 -15   2   1       10.72       12.64      2.38 o 
 -14   2   1       50.78       50.39      2.84 o 
 -13   2   1        1.39        0.49      1.30 o 
 -12   2   1      339.70      349.18      6.23 o 
 -11   2   1      320.37      283.21      5.43 o 
 -10   2   1      212.26      221.49      3.76 o 
  -9   2   1      256.09      230.18      3.72 o 
  -8   2   1       54.78       44.79      1.75 o 
  -7   2   1      280.88      310.84      3.99 o 
  -6   2   1        9.85       13.22      0.88 o 
  -5   2   1     7678.64     7878.98     56.92 o 
  -4   2   1      941.29      941.48      8.63 o 
  -3   2   1       52.47       64.41      1.25 o 
  -2   2   1     1599.74     1704.57     16.96 o 
  -1   2   1       24.69       27.76      0.99 o 
   0   2   1      850.90      912.15      9.56 o 
   1   2   1      473.46      450.53      5.16 o 
   2   2   1       18.01       22.73      1.01 o 
   3   2   1      863.45      878.81      9.25 o 
   4   2   1       11.93        8.96      0.91 o 
   5   2   1      305.01      314.96      4.40 o 
   6   2   1       60.34       58.30      2.77 o 
   7   2   1      456.21      427.17      6.04 o 
   8   2   1     1597.54     1530.88     18.72 o 
   9   2   1      402.82      419.59      7.83 o 
  10   2   1      286.92      316.54      6.29 o 
  11   2   1     1007.91      933.06     11.63 o 
  12   2   1      175.41      169.42      4.41 o 
  13   2   1       38.12       35.50      3.37 o 
  14   2   1       20.26       20.02      2.64 o 
  15   2   1        4.23        3.96      2.29 o 
  16   2   1        1.87        3.28      2.46 o 
  17   2   1      101.76      105.36     11.66 o 
 -17   3   1       74.42       70.75      5.73 o 
 -16   3   1        4.68        5.01      2.41 o 
 -15   3   1      258.35      253.91      8.74 o 
 -14   3   1      141.37      133.62      5.22 o 
 -13   3   1      184.97      163.41      4.30 o 
 -12   3   1        0.58        1.29      1.35 o 
 -11   3   1       57.85       65.07      3.09 o 
 -10   3   1      170.73      148.43      4.32 o 
  -9   3   1      674.06      636.02      7.92 o 
  -8   3   1      129.58      140.48      3.17 o 
  -7   3   1       24.71       18.62      1.16 o 
  -6   3   1        1.36        1.17      0.63 o 
  -5   3   1     2342.18     2479.69     22.84 o 
  -4   3   1     1485.98     1564.03     17.04 o 
  -3   3   1       39.47       33.24      1.37 o 
  -2   3   1     1298.62     1446.32     18.96 o 
  -1   3   1      808.43      751.65     27.14 o 
   0   3   1      987.20     1074.91     13.90 o 
   1   3   1     1912.55     1979.77     19.94 o 
   2   3   1     2444.91     2576.99     27.11 o 
   3   3   1        0.17        1.01      0.97 o 
   4   3   1      679.41      777.33     12.49 o 
   5   3   1      696.04      626.79      7.34 o 
   6   3   1       66.85       91.37      2.35 o 
   7   3   1     3473.70     3478.60     31.57 o 
   8   3   1        3.18        1.87      1.05 o 
   9   3   1       32.68       26.95      2.13 o 
  10   3   1       28.13       23.74      2.10 o 
  11   3   1       20.24       19.06      2.02 o 
  12   3   1       63.30       59.98      2.99 o 
  13   3   1        7.34        8.94      1.71 o 
  14   3   1        0.39        0.39      1.77 o 
  15   3   1      132.30      133.10      5.90 o 
  16   3   1       10.68        5.01      2.52 o 
 -17   4   1        1.10        3.67      3.32 o 
 -16   4   1        0.53        2.22      2.69 o 
 -15   4   1      337.87      362.42      9.84 o 
 -14   4   1       83.16       85.75      4.23 o 
 -13   4   1      280.97      264.62      7.00 o 
 -12   4   1       46.55       47.78      3.21 o 
 -11   4   1      436.99      442.30      8.69 o 
 -10   4   1       18.12       16.19      2.06 o 
  -9   4   1      210.00      249.84      7.76 o 
  -8   4   1      172.44      172.16      3.83 o 
  -7   4   1     1830.41     1871.79     18.86 o 
  -6   4   1     1092.68     1171.87     14.21 o 
  -5   4   1     4142.35     4260.71     42.05 o 
  -4   4   1       21.78       29.81      2.98 o 
  -3   4   1     1724.02     1893.82     19.80 o 
  -2   4   1        4.48       17.23      1.21 o 
  -1   4   1     3571.39     4065.08     70.63 o 
   0   4   1      975.79     1118.49     18.96 o 
   1   4   1      318.00      247.90      4.91 o 
   2   4   1      238.65      307.18      4.71 o 
   3   4   1     4186.00     4191.36     40.55 o 
   4   4   1      306.53      320.73      5.20 o 
   5   4   1      975.05     1069.13     11.00 o 
   6   4   1      111.18      135.43      2.98 o 
   7   4   1     1195.72     1229.51     13.15 o 
   8   4   1       30.00       24.64      1.85 o 
   9   4   1      740.28      711.76     10.38 o 
  10   4   1      469.71      465.73      8.25 o 
  11   4   1      457.23      456.75      8.00 o 
  12   4   1        2.76        4.72      1.60 o 
  13   4   1        8.47       10.86      1.99 o 
  14   4   1        6.71        8.79      2.34 o 
  15   4   1        2.60        5.05      2.38 o 
  16   4   1       96.96       89.61      8.70 o 
 -16   5   1       46.34       48.56      3.73 o 
 -15   5   1        4.76        5.37      2.38 o 
 -14   5   1        1.11        2.27      1.91 o 
 -13   5   1       40.96       38.12      3.57 o 
 -12   5   1       39.82       38.11      3.04 o 
 -11   5   1      378.98      368.28      8.76 o 
 -10   5   1      118.70      123.18      4.39 o 
  -9   5   1     2108.89     1958.75     23.20 o 
  -8   5   1       86.25       87.95      3.42 o 
  -7   5   1       13.87       11.96      2.14 o 
  -6   5   1      141.83      132.28      3.70 o 
  -5   5   1       17.56       19.71      1.51 o 
  -4   5   1      345.71      367.53      6.00 o 
  -3   5   1     2182.33     1958.82     22.68 o 
  -2   5   1      487.51      481.73      6.65 o 
  -1   5   1     1982.42     1955.33     32.34 o 
   0   5   1      134.26      160.98      4.44 o 
   1   5   1     1228.15     1345.21     17.20 o 
   2   5   1      957.87     1011.99     12.78 o 
   3   5   1      188.78      190.77      4.47 o 
   4   5   1        1.87        2.21      0.80 o 
   5   5   1     1202.06     1102.89     12.68 o 
   6   5   1      629.48      555.25      7.81 o 
   7   5   1     1483.16     1462.48     16.66 o 
   8   5   1       31.70       34.12      2.61 o 
   9   5   1      496.16      467.83     10.63 o 
  10   5   1        0.61       -1.16      1.16 o 
  11   5   1      464.23      450.35      9.24 o 
  12   5   1      133.68      143.74      6.78 o 
  13   5   1      573.80      608.01     11.73 o 
  14   5   1        0.02        0.18      1.83 o 
  15   5   1      181.22      185.98      8.51 o 
 -15   6   1      365.11      385.61      9.81 o 
 -14   6   1        1.46        1.13      2.01 o 
 -13   6   1       47.49       45.19      3.58 o 
 -12   6   1      339.70      338.70      8.29 o 
 -11   6   1      115.89      105.56      4.44 o 
 -10   6   1      168.86      185.18      5.52 o 
  -9   6   1       32.75       37.00      2.61 o 
  -8   6   1       39.55       39.23      2.62 o 
  -7   6   1      960.46      960.73     13.34 o 
  -6   6   1      206.42      221.81      6.14 o 
  -5   6   1      263.83      245.43      5.49 o 
  -4   6   1       32.40       33.84      2.20 o 
  -3   6   1      129.30      107.97      3.74 o 
  -2   6   1       17.06       17.16      1.40 o 
  -1   6   1       52.25       54.96      3.48 o 
   0   6   1       37.29       18.37      1.92 o 
   1   6   1     4723.33     4852.06     54.20 o 
   2   6   1      131.52      150.55      4.28 o 
   3   6   1     1019.73     1002.11     15.22 o 
   4   6   1        5.01        7.51      1.67 o 
   5   6   1      355.43      350.67      6.22 o 
   6   6   1        4.95        2.75      1.47 o 
   7   6   1      178.23      150.36      4.50 o 
   8   6   1      184.97      180.81      6.50 o 
   9   6   1      632.97      615.82     12.29 o 
  10   6   1       45.93       45.33      3.09 o 
  11   6   1      124.65      126.19      5.65 o 
  12   6   1       12.04        6.01      3.14 o 
  13   6   1       69.58       73.96      5.39 o 
  14   6   1        8.93        9.07      2.55 o 
 -14   7   1       41.84       43.16      4.68 o 
 -13   7   1       46.20       61.19      4.25 o 
 -12   7   1       27.85       28.36      4.46 o 
 -11   7   1      812.65      802.48     16.03 o 
 -10   7   1      205.71      200.93      6.17 o 
  -9   7   1      240.74      240.15      7.61 o 
  -8   7   1       89.74       68.65      3.46 o 
  -7   7   1      564.59      531.65      9.39 o 
  -6   7   1        7.38        7.71      1.50 o 
  -5   7   1      249.25      279.78      7.23 o 
  -4   7   1       21.12       12.78      1.81 o 
  -3   7   1     6545.98     6305.64     67.96 o 
  -2   7   1       71.42       73.69      3.32 o 
  -1   7   1      915.32      886.51     12.10 o 
   0   7   1     1047.82     1014.58     18.97 o 
   1   7   1       17.96       23.86      2.19 o 
   2   7   1      711.34      720.09     21.59 o 
   3   7   1      762.05      675.86     13.63 o 
   4   7   1       21.68       21.20      3.31 o 
   5   7   1     2898.64     2741.18     35.45 o 
   6   7   1      803.57      754.93     11.41 o 
   7   7   1      338.54      357.15      7.33 o 
   8   7   1      240.16      208.84      5.65 o 
   9   7   1        9.50        6.19      2.61 o 
  10   7   1       28.61       23.82      2.52 o 
  11   7   1        1.85        1.15      1.81 o 
  12   7   1        2.84        2.82      2.09 o 
  13   7   1      567.15      598.09     12.26 o 
 -13   8   1      374.86      385.80     12.59 o 
 -12   8   1      131.48      122.06      5.29 o 
 -11   8   1       16.63       17.01      2.63 o 
 -10   8   1       32.38       31.84      2.98 o 
  -9   8   1       66.57       81.22      4.10 o 
  -8   8   1       48.00       48.65      3.13 o 
  -7   8   1      446.77      444.96     12.21 o 
  -6   8   1        5.66        4.62      1.62 o 
  -5   8   1      397.28      370.26      7.92 o 
  -4   8   1      173.22      185.70      5.39 o 
  -3   8   1      434.40      409.01     13.62 o 
  -2   8   1        1.23        3.80      1.42 o 
  -1   8   1       44.26       55.16      2.91 o 
   0   8   1       97.80       93.31      4.20 o 
   1   8   1     1828.40     1832.64     27.99 o 
   2   8   1        0.92       -1.43      1.43 o 
   3   8   1      503.49      513.98     12.12 o 
   4   8   1        7.07       10.80      2.48 o 
   5   8   1      299.54      300.24      9.21 o 
   6   8   1        1.50       -0.45      1.77 o 
   7   8   1      132.06      122.98      5.85 o 
   8   8   1        7.47        9.58      1.96 o 
   9   8   1      711.16      710.15     12.46 o 
  10   8   1        0.70       -0.50      1.86 o 
  11   8   1      398.67      416.36     11.06 o 
  12   8   1       26.36       25.99      3.12 o 
 -12   9   1        6.60        5.16      2.92 o 
 -11   9   1      312.97      312.00      8.52 o 
 -10   9   1        3.69        2.12      1.91 o 
  -9   9   1      158.65      168.80      8.62 o 
  -8   9   1       15.19       11.40      2.37 o 
  -7   9   1       42.17       42.17      3.31 o 
  -6   9   1        0.09       -0.51      1.47 o 
  -5   9   1      217.46      229.21      6.42 o 
  -4   9   1      101.59      100.27      4.44 o 
  -3   9   1      533.57      584.46     11.66 o 
  -2   9   1        1.21        1.59      1.48 o 
  -1   9   1      843.95      852.34     22.61 o 
   0   9   1      650.71      660.90     16.07 o 
   1   9   1        2.61        3.78      2.32 o 
   2   9   1      389.99      397.42     12.49 o 
   3   9   1      495.52      458.34     11.79 o 
   4   9   1        4.68        3.16      2.12 o 
   5   9   1      331.63      360.41     10.68 o 
   6   9   1       70.98       51.87      5.54 o 
   7   9   1      468.41      453.16     12.80 o 
   8   9   1       87.40       84.52      5.32 o 
   9   9   1      332.40      334.02      8.35 o 
  10   9   1      165.78      159.76      6.15 o 
  11   9   1       23.17       21.85      3.20 o 
 -10  10   1      343.71      373.29     12.79 o 
  -9  10   1      115.43      118.30      6.27 o 
  -8  10   1       11.99       11.34      3.01 o 
  -7  10   1      392.30      406.20      9.82 o 
  -6  10   1       36.94       35.74      3.32 o 
  -5  10   1      473.56      421.91     10.49 o 
  -4  10   1       73.48       68.63      6.57 o 
  -3  10   1       57.79       57.26      4.26 o 
  -2  10   1      502.36      521.42     11.46 o 
  -1  10   1      531.47      559.00     16.77 o 
   0  10   1      164.37      172.89      6.19 o 
   1  10   1      603.30      636.13     17.40 o 
   2  10   1      113.70      113.33      7.12 o 
   3  10   1      479.48      559.07     18.09 o 
   4  10   1      599.98      560.93     46.74 o 
   5  10   1       12.24       11.26      6.93 o 
   6  10   1       64.11       71.42      5.75 o 
   7  10   1      155.99      135.94      7.28 o 
   8  10   1       12.18        9.71      6.84 o 
   9  10   1      320.12      326.28      9.25 o 
  -7  11   1       26.88       32.74      4.00 o 
  -6  11   1       74.57       77.63      9.34 o 
  -5  11   1        8.75        7.39      2.68 o 
  -4  11   1       69.26       73.20      4.78 o 
  -3  11   1       80.12       86.48      5.08 o 
  -2  11   1       73.23       68.33      4.93 o 
  -1  11   1      839.08      888.03     15.72 o 
   0  11   1      200.22      199.13      7.37 o 
   1  11   1       72.85       66.92      9.95 o 
   2  11   1       67.11       54.80      5.74 o 
   3  11   1      151.23      140.48      8.58 o 
   4  11   1        0.28       -0.26      2.89 o 
   5  11   1      236.58      248.73     11.38 o 
   6  11   1        9.49        4.08      3.46 o 
  -1  12   1      493.55      565.57     12.57 o 
   0  12   1      151.10      170.03      6.86 o 
 -18   0   2      560.98      585.90     16.28 o 
 -17   0   2      431.15      449.41     13.56 o 
 -16   0   2       28.10       26.42      5.00 o 
 -15   0   2      118.30      107.81      6.38 o 
 -14   0   2     1416.16     1409.94     20.38 o 
 -13   0   2      209.07      208.72      6.03 o 
 -12   0   2     1497.43     1504.47     20.56 o 
 -11   0   2        1.27        2.99      1.74 o 
 -10   0   2     1564.35     1493.77     34.14 o 
  -9   0   2      674.38      758.21     11.50 o 
  -8   0   2      252.38      332.17      6.79 o 
  -7   0   2     1173.02     1158.96     14.80 o 
  -6   0   2       89.31       58.17      3.14 o 
  -5   0   2      297.82      279.04      4.73 o 
  -4   0   2      275.19      248.74      4.04 o 
  -3   0   2     7645.37     7527.81    243.02 o 
  -2   0   2     7798.75     8227.78    176.09 o 
  -1   0   2    16354.40    14683.82    318.82 o 
   0   0   2      201.00      261.72      7.24 o 
   1   0   2     1562.06     1626.38     36.18 o 
   2   0   2    73233.68    59350.97    926.56 o 
   3   0   2    53953.90    45425.70    651.59 o 
   4   0   2       11.25       47.25      3.13 o 
   5   0   2    12300.10    13267.26    134.27 o 
   6   0   2     1176.02     1011.78     16.24 o 
   7   0   2        1.98        0.19      1.18 o 
   8   0   2       38.87       40.64      3.28 o 
   9   0   2      197.74      223.53      8.37 o 
  10   0   2     1507.26     1515.91     29.68 o 
  11   0   2        3.18        8.64      3.18 o 
  12   0   2     1105.99     1015.61     23.90 o 
  13   0   2       27.86       36.92      9.35 o 
  14   0   2      130.23      124.85      8.48 o 
  15   0   2       67.19       72.07      7.10 o 
  16   0   2       31.15       25.34      4.65 o 
 -18   1   2       64.14       72.36      5.72 o 
 -17   1   2        0.59        0.44      3.13 o 
 -16   1   2      112.36      128.88      6.34 o 
 -15   1   2       43.55       47.56      2.82 o 
 -14   1   2      540.02      533.32     10.36 o 
 -13   1   2       11.90       12.75      1.54 o 
 -12   1   2       32.30       33.74      2.05 o 
 -11   1   2       64.81       69.93      2.36 o 
 -10   1   2     1271.65     1307.65     12.44 o 
  -9   1   2     1448.11     1507.33     13.57 o 
  -8   1   2     1085.19     1018.06     11.17 o 
  -7   1   2       28.78       28.35      1.35 o 
  -6   1   2     1081.20     1030.45      9.59 o 
  -5   1   2      117.64       89.96      2.45 o 
  -4   1   2        6.22        2.71      0.62 o 
  -3   1   2     2611.41     2793.37     24.41 o 
  -2   1   2    23738.52    21110.34    284.45 o 
  -1   1   2     4430.84     4692.73     40.14 o 
   0   1   2     4873.21     5131.55     43.73 o 
   1   1   2      216.49      250.11      4.09 o 
   2   1   2    11873.50    11509.99    197.96 o 
   3   1   2      175.41      221.56      3.46 o 
   4   1   2      716.18      771.83      7.66 o 
   5   1   2       88.97       77.13      3.69 o 
   6   1   2     3691.31     3514.76     29.37 o 
   7   1   2      662.35      643.21      7.70 o 
   8   1   2     1982.79     1922.44     18.05 o 
   9   1   2      354.24      387.90      5.64 o 
  10   1   2      637.04      545.93     10.65 o 
  11   1   2       99.38       96.80      4.53 o 
  12   1   2        0.85        0.22      1.80 o 
  13   1   2       15.65       20.41      2.95 o 
  14   1   2      846.03      858.88     16.34 o 
  15   1   2      115.13      120.06     10.44 o 
  16   1   2      358.84      370.95     11.11 o 
 -18   2   2      133.68      137.85      7.49 o 
 -17   2   2        2.45        2.97      3.30 o 
 -16   2   2       53.03       51.83      3.99 o 
 -15   2   2       50.22       47.76      3.47 o 
 -14   2   2     1165.89     1169.13     13.98 o 
 -13   2   2       83.07       87.46      3.25 o 
 -12   2   2     2400.58     2295.16     22.06 o 
 -11   2   2      195.82      205.31      3.87 o 
 -10   2   2      311.25      271.19      4.67 o 
  -9   2   2      318.31      328.61      4.61 o 
  -8   2   2      152.02      165.91      3.04 o 
  -7   2   2     1927.14     2082.23     16.95 o 
  -6   2   2      119.21       89.31      2.77 o 
  -5   2   2      932.60     1052.26     10.45 o 
  -4   2   2     5236.01     5203.70     44.07 o 
  -3   2   2      213.69      195.58      3.76 o 
  -2   2   2     1663.68     1614.49     17.98 o 
  -1   2   2     1202.94     1210.91     14.04 o 
   0   2   2     1954.94     2077.72     19.01 o 
   1   2   2     2771.32     2897.91     26.00 o 
   2   2   2     3016.39     3087.53     27.50 o 
   3   2   2     2582.29     2729.64     27.14 o 
   4   2   2     3687.17     3313.96     37.54 o 
   5   2   2     2546.06     2354.89     20.32 o 
   6   2   2     1070.16     1130.03     11.24 o 
   7   2   2      238.39      244.22      7.46 o 
   8   2   2       49.58       64.27      2.51 o 
   9   2   2      803.34      742.72      9.69 o 
  10   2   2      432.83      387.95      7.15 o 
  11   2   2       86.59       87.41      4.52 o 
  12   2   2     1448.06     1460.13     18.98 o 
  13   2   2      193.22      194.22      6.95 o 
  14   2   2      244.18      231.02      7.88 o 
  15   2   2      292.65      281.98      8.44 o 
  16   2   2      196.94      205.29      7.65 o 
 -17   3   2      145.75      145.08      6.07 o 
 -16   3   2      263.66      274.69      8.71 o 
 -15   3   2        1.88        3.17      2.58 o 
 -14   3   2      669.98      670.26     11.94 o 
 -13   3   2      348.13      334.36      6.85 o 
 -12   3   2        8.06        5.73      1.61 o 
 -11   3   2       48.47       48.66      2.58 o 
 -10   3   2      151.67      154.21      3.43 o 
  -9   3   2        0.42        1.19      0.80 o 
  -8   3   2     2484.73     2371.45     21.01 o 
  -7   3   2     1209.07     1291.98     12.40 o 
  -6   3   2      949.51     1159.38     11.13 o 
  -5   3   2      955.13     1085.36     10.88 o 
  -4   3   2     1076.29     1287.77     11.49 o 
  -3   3   2      216.14      279.50      3.99 o 
  -2   3   2     1983.65     1975.70     21.94 o 
  -1   3   2     5067.87     5510.02     57.37 o 
   0   3   2     5516.96     5675.00     49.15 o 
   1   3   2     4098.88     4124.34     36.63 o 
   2   3   2      530.83      561.52      6.91 o 
   3   3   2      104.47       90.45      2.25 o 
   4   3   2      536.98      550.17      7.28 o 
   5   3   2        0.54        1.24      0.77 o 
   6   3   2     2493.82     2430.20     22.76 o 
   7   3   2     1333.63     1359.57     15.64 o 
   8   3   2     4058.46     3888.23     35.57 o 
   9   3   2      676.58      672.72      9.20 o 
  10   3   2      587.89      563.49      9.10 o 
  11   3   2      125.50      124.58      4.21 o 
  12   3   2      246.22      261.11     12.27 o 
  13   3   2      121.51      120.63      4.83 o 
  14   3   2      215.33      220.73     11.23 o 
  15   3   2       91.03       90.29      5.20 o 
  16   3   2      199.68      211.38      7.76 o 
 -17   4   2        0.11        0.47      2.35 o 
 -16   4   2       26.97       30.81      3.36 o 
 -15   4   2       10.41       12.17      2.30 o 
 -14   4   2      103.90      101.97      4.17 o 
 -13   4   2       14.71       13.51      2.32 o 
 -12   4   2      702.15      663.07     11.37 o 
 -11   4   2        0.08        3.81      1.49 o 
 -10   4   2     1259.35     1192.87     15.91 o 
  -9   4   2       84.98       83.49      4.67 o 
  -8   4   2       69.23       66.58      3.20 o 
  -7   4   2      126.06      140.13      3.75 o 
  -6   4   2      299.85      291.65      5.99 o 
  -5   4   2      819.49      868.04      9.42 o 
  -4   4   2     3152.53     3219.83     30.01 o 
  -3   4   2       31.48       31.37      1.75 o 
  -2   4   2      483.11      471.35      6.78 o 
  -1   4   2        8.91       18.75      1.23 o 
   0   4   2      507.38      516.36      6.90 o 
   1   4   2        1.25        6.46      0.92 o 
   2   4   2      141.69      104.84      4.59 o 
   3   4   2       20.72       38.57      1.90 o 
   4   4   2     3385.30     3369.06     33.76 o 
   5   4   2     1300.33     1284.44     15.17 o 
   6   4   2       26.09       22.77      1.27 o 
   7   4   2     1551.66     1437.58     15.06 o 
   8   4   2       36.19       31.40      2.29 o 
   9   4   2      468.44      459.43      7.21 o 
  10   4   2      218.35      214.26      7.50 o 
  11   4   2        0.26        0.73      1.34 o 
  12   4   2      540.08      548.06      9.88 o 
  13   4   2      111.38      111.79      5.56 o 
  14   4   2        0.32        0.75      1.83 o 
  15   4   2        4.70        4.23      2.15 o 
 -16   5   2       84.10       80.59      4.32 o 
 -15   5   2      364.06      372.86      9.27 o 
 -14   5   2        5.79        4.16      2.10 o 
 -13   5   2       52.61       51.57      3.50 o 
 -12   5   2       40.67       40.57      4.45 o 
 -11   5   2       40.39       40.43      4.59 o 
 -10   5   2       27.39       35.52      3.13 o 
  -9   5   2       49.85       44.91      2.74 o 
  -8   5   2      149.43      142.50      6.07 o 
  -7   5   2      242.50      235.18      5.23 o 
  -6   5   2        0.49        3.38      1.09 o 
  -5   5   2      258.25      285.15      5.72 o 
  -4   5   2     1527.11     1616.51     19.38 o 
  -3   5   2      412.33      409.54      7.46 o 
  -2   5   2      411.19      398.05      9.69 o 
  -1   5   2       25.50       21.15      2.09 o 
   0   5   2     3144.29     3388.54     37.31 o 
   1   5   2     1102.98     1123.93     13.19 o 
   2   5   2        0.14        0.71      0.68 o 
   3   5   2      346.17      330.26      5.75 o 
   4   5   2      456.71      486.46      8.00 o 
   5   5   2      490.45      510.06      7.92 o 
   6   5   2      756.72      690.76     14.36 o 
   7   5   2       11.95       15.03      1.50 o 
   8   5   2     1364.01     1283.18     15.67 o 
   9   5   2      111.57      106.36      3.67 o 
  10   5   2       14.51       13.65      2.05 o 
  11   5   2      173.06      179.23      5.22 o 
  12   5   2       22.44       19.65      2.30 o 
  13   5   2        0.58       -0.22      1.85 o 
  14   5   2       75.07       78.13      5.79 o 
  15   5   2        4.05       -2.10      2.69 o 
 -15   6   2      121.22      129.92      8.17 o 
 -14   6   2       15.00       14.05      2.66 o 
 -13   6   2      380.90      331.93      8.37 o 
 -12   6   2      311.91      303.75      7.78 o 
 -11   6   2       31.97       27.10      3.21 o 
 -10   6   2     1027.87      912.68     13.94 o 
  -9   6   2      123.93      115.40      4.30 o 
  -8   6   2      126.88       98.27      4.16 o 
  -7   6   2      371.49      350.40      6.98 o 
  -6   6   2       14.46       15.38      1.70 o 
  -5   6   2      270.44      247.98      5.56 o 
  -4   6   2      130.09      146.01      3.92 o 
  -3   6   2     3026.21     3164.02     39.68 o 
  -2   6   2      369.74      422.62      8.41 o 
  -1   6   2        0.29        2.36      2.43 o 
   0   6   2       57.87       48.50      3.07 o 
   1   6   2        4.19        8.04      2.89 o 
   2   6   2       74.04       70.62      3.15 o 
   3   6   2        6.06        4.41      1.37 o 
   4   6   2     1483.16     1505.53     24.40 o 
   5   6   2     1509.93     1425.90     23.77 o 
   6   6   2      179.79      181.81     12.58 o 
   7   6   2     4656.84     4481.70     60.56 o 
   8   6   2      245.77      252.80      8.69 o 
   9   6   2        0.24        0.58      1.58 o 
  10   6   2      266.29      259.39      6.66 o 
  11   6   2       31.18       29.84      2.87 o 
  12   6   2        2.63        4.81      2.02 o 
  13   6   2       63.71       73.58      4.40 o 
  14   6   2        3.73        2.06      3.38 o 
 -14   7   2        3.05        2.90      2.29 o 
 -13   7   2       37.86       55.89      3.99 o 
 -12   7   2       26.92       27.31      3.12 o 
 -11   7   2       19.07       19.83      2.52 o 
 -10   7   2      116.84      105.70      4.56 o 
  -9   7   2       28.06       27.18      2.66 o 
  -8   7   2       56.10       47.17      3.79 o 
  -7   7   2       51.23       67.99      4.09 o 
  -6   7   2      196.65      188.45      5.21 o 
  -5   7   2      461.27      479.92      9.49 o 
  -4   7   2      866.12      868.96     12.72 o 
  -3   7   2      897.70      850.70     15.34 o 
  -2   7   2      828.36      855.31     18.11 o 
  -1   7   2        7.60       12.28      1.95 o 
   0   7   2       57.06       52.64      2.98 o 
   1   7   2      116.30      102.84      4.03 o 
   2   7   2       46.09       43.18      3.21 o 
   3   7   2      111.51      104.38      6.09 o 
   4   7   2        8.98        1.94      1.58 o 
   5   7   2       63.41       63.08      5.14 o 
   6   7   2      250.00      233.55      8.18 o 
   7   7   2       37.53       29.25      3.92 o 
   8   7   2        6.99        5.33      2.21 o 
   9   7   2       64.31       72.51      4.82 o 
  10   7   2       16.78       14.29      2.30 o 
  11   7   2      121.82      126.07      6.03 o 
  12   7   2       21.53       25.91      3.04 o 
  13   7   2      120.74      127.76      5.81 o 
 -13   8   2        5.85        4.58      2.39 o 
 -12   8   2       10.71       12.60      2.77 o 
 -11   8   2       55.43       63.75      5.54 o 
 -10   8   2      193.26      171.87      5.88 o 
  -9   8   2      334.88      324.63      7.83 o 
  -8   8   2        0.99        0.03      1.72 o 
  -7   8   2      143.99      144.16      5.11 o 
  -6   8   2      188.27      202.81      5.86 o 
  -5   8   2      869.91      811.87     13.10 o 
  -4   8   2     1093.03     1033.44     15.22 o 
  -3   8   2      176.23      177.67      6.63 o 
  -2   8   2      505.97      460.91     12.59 o 
  -1   8   2        0.92        3.82      3.02 o 
   0   8   2       22.40       12.60      6.03 o 
   1   8   2      123.12      118.74      5.37 o 
   2   8   2       23.44       23.97      3.09 o 
   3   8   2       65.01       42.52      3.70 o 
   4   8   2       93.97      102.49      5.56 o 
   5   8   2      125.12      121.54      9.49 o 
   6   8   2      167.95      165.24      6.33 o 
   7   8   2     1053.74     1018.16     22.79 o 
   8   8   2       67.10       73.28      7.57 o 
   9   8   2      702.81      696.90     21.50 o 
  10   8   2      411.43      372.99     11.11 o 
  11   8   2        3.39        3.95      2.16 o 
  12   8   2       52.28       45.92      3.95 o 
 -12   9   2       43.66       33.33      4.00 o 
 -11   9   2       85.48       77.20      6.79 o 
 -10   9   2       47.06       47.22      3.83 o 
  -9   9   2       60.79       57.57      5.48 o 
  -8   9   2       95.89       98.09      4.83 o 
  -7   9   2       47.53       53.90      3.61 o 
  -6   9   2       11.74       17.36      2.36 o 
  -5   9   2      199.87      189.57      5.82 o 
  -4   9   2        0.59       -1.10      1.25 o 
  -3   9   2      785.72      737.70     15.52 o 
  -2   9   2      184.76      199.60     10.25 o 
  -1   9   2        1.29        0.55      2.41 o 
   0   9   2       88.05       97.06      6.02 o 
   1   9   2        1.82        4.96      3.32 o 
   2   9   2      109.54      101.91      6.57 o 
   3   9   2      297.46      300.38     19.49 o 
   4   9   2       97.18       79.56      5.19 o 
   5   9   2      140.82      138.04      7.38 o 
   6   9   2       22.58       30.41      3.95 o 
   7   9   2       13.75       19.55      3.31 o 
   8   9   2       60.12       47.25      4.46 o 
   9   9   2       26.72       31.89      4.16 o 
  10   9   2      210.62      224.42      9.14 o 
 -10  10   2       11.74       13.92      3.09 o 
  -9  10   2       10.25        7.95      2.60 o 
  -8  10   2        1.44        0.80      1.97 o 
  -7  10   2       27.04       22.57      3.05 o 
  -6  10   2       19.48       20.56      3.48 o 
  -5  10   2       31.64       39.21      3.49 o 
  -4  10   2       28.37       28.72      4.07 o 
  -3  10   2       47.87       32.31      4.52 o 
  -2  10   2       31.70       24.38      3.77 o 
  -1  10   2      376.30      404.68     13.57 o 
   0  10   2      102.68      106.92      7.12 o 
   1  10   2       50.74       44.07      5.11 o 
   2  10   2        2.07        5.69      3.92 o 
   3  10   2        1.89        0.00      2.56 o 
   4  10   2       15.59       18.89      6.03 o 
   5  10   2      181.05      175.49      9.37 o 
   6  10   2      211.34      205.52      9.00 o 
   7  10   2       90.03       94.95      6.58 o 
   8  10   2      228.43      236.50     10.09 o 
  -7  11   2        3.82        3.91      2.50 o 
  -6  11   2       62.61       78.54      4.99 o 
  -5  11   2       11.21       11.71      2.90 o 
  -4  11   2        2.09        5.04      2.24 o 
  -3  11   2       91.45       99.63      7.24 o 
  -2  11   2        0.39        1.56      2.55 o 
  -1  11   2      126.27      143.24      7.51 o 
   0  11   2       25.52       24.62      4.57 o 
   1  11   2        5.98        1.57      3.01 o 
   2  11   2       11.63        8.73      3.46 o 
   3  11   2       49.58       43.11      9.05 o 
   4  11   2        0.15       -2.89      2.89 o 
   5  11   2       19.23       24.12      4.91 o 
   6  11   2       12.60       17.58      4.34 o 
 -18   1   3       53.97       49.01      5.36 o 
 -17   1   3        3.64        7.76      2.28 o 
 -16   1   3        0.76       -0.71      1.76 o 
 -15   1   3      185.47      190.95      4.94 o 
 -14   1   3      366.25      357.12      6.78 o 
 -13   1   3      139.82      141.15      3.60 o 
 -12   1   3      236.93      241.51      4.59 o 
 -11   1   3      329.04      351.94      5.36 o 
 -10   1   3      102.44      112.86      2.77 o 
  -9   1   3       52.65       50.76      1.80 o 
  -8   1   3      225.51      232.04      3.49 o 
  -7   1   3     2116.29     2181.65     17.50 o 
  -6   1   3       50.05       51.18      1.46 o 
  -5   1   3     1328.67     1461.26     11.92 o 
  -4   1   3      125.98      139.24      2.02 o 
  -3   1   3      128.86      125.08      2.94 o 
  -2   1   3      952.64      995.23     10.87 o 
  -1   1   3       15.23       12.49      0.94 o 
   0   1   3      684.23      705.90      8.36 o 
   1   1   3     2113.57     2181.22     22.21 o 
   2   1   3     3624.95     3778.19     36.97 o 
   3   1   3      174.35      166.82      4.34 o 
   4   1   3      841.29      904.12     11.63 o 
   5   1   3      271.42      294.91      4.66 o 
   6   1   3      878.03      937.68     11.18 o 
   7   1   3      178.82      175.41      4.08 o 
   8   1   3        1.29        0.49      1.05 o 
   9   1   3      811.52      799.43     10.12 o 
  10   1   3       16.91       28.87      2.58 o 
  11   1   3       90.79       77.59      4.26 o 
  12   1   3        0.65       -0.15      1.77 o 
  13   1   3       27.84       29.36      3.51 o 
  14   1   3       58.72       66.92      4.89 o 
  15   1   3        3.66        0.32      2.48 o 
  16   1   3       77.80       76.46      5.97 o 
 -18   2   3       74.71       81.85      6.02 o 
 -17   2   3        5.30        6.09      2.41 o 
 -16   2   3      106.52      104.07      4.85 o 
 -15   2   3      471.35      460.52      9.54 o 
 -14   2   3      378.45      392.55      7.83 o 
 -13   2   3      214.23      211.71      6.33 o 
 -12   2   3        1.13        0.00      1.04 o 
 -11   2   3        0.88       -0.51      0.95 o 
 -10   2   3       20.86       25.72      1.41 o 
  -9   2   3        4.07        2.76      0.67 o 
  -8   2   3       55.63       61.59      2.07 o 
  -7   2   3       40.59       52.96      1.79 o 
  -6   2   3        4.17        4.77      0.75 o 
  -5   2   3      265.27      292.53      4.82 o 
  -4   2   3      128.78      134.93      2.88 o 
  -3   2   3     2679.06     2834.79     33.51 o 
  -2   2   3     5985.36     6102.88     63.60 o 
  -1   2   3       55.04       61.12      1.80 o 
   0   2   3     1534.53     1668.17     20.11 o 
   1   2   3     1026.10     1070.74     10.34 o 
   2   2   3      276.24      255.13      4.06 o 
   3   2   3      113.86      106.17      2.58 o 
   4   2   3      251.07      263.83      4.51 o 
   5   2   3      331.64      306.26      5.06 o 
   6   2   3       41.55       40.52      1.77 o 
   7   2   3       22.50       25.69      1.45 o 
   8   2   3      413.19      386.51      5.76 o 
   9   2   3       79.49       70.81      3.27 o 
  10   2   3      335.18      318.94      7.20 o 
  11   2   3       37.24       35.18      3.72 o 
  12   2   3      208.32      211.28      7.16 o 
  13   2   3       12.57       11.68      2.75 o 
  14   2   3       66.98       82.20      5.20 o 
  15   2   3       11.57        9.21      3.05 o 
 -17   3   3        0.49        0.56      2.19 o 
 -16   3   3       16.26       18.20      2.78 o 
 -15   3   3      179.86      187.11      6.24 o 
 -14   3   3      171.31      161.94      5.65 o 
 -13   3   3     1057.64     1024.54     15.08 o 
 -12   3   3        1.83        1.80      1.37 o 
 -11   3   3      122.67      122.76      3.33 o 
 -10   3   3        2.12        2.23      0.92 o 
  -9   3   3       24.34       24.64      1.60 o 
  -8   3   3      258.30      245.19      4.23 o 
  -7   3   3     3120.89     3170.05     26.83 o 
  -6   3   3        1.17        8.85      0.88 o 
  -5   3   3      642.09      640.02      6.84 o 
  -4   3   3       24.64       16.83      1.16 o 
  -3   3   3        1.01        6.30      1.36 o 
  -2   3   3     1451.62     1559.56     18.46 o 
  -1   3   3      133.50      146.19      2.99 o 
   0   3   3      292.63      305.26      4.62 o 
   1   3   3      355.74      333.83      5.17 o 
   2   3   3       66.80       56.89      1.86 o 
   3   3   3     1565.31     1572.13     16.18 o 
   4   3   3       31.36       32.85      1.77 o 
   5   3   3      706.17      657.11      8.72 o 
   6   3   3      263.38      265.86      6.20 o 
   7   3   3      331.22      313.66      5.96 o 
   8   3   3      310.45      282.88      5.10 o 
   9   3   3     2200.23     2177.59     24.47 o 
  10   3   3       83.93       89.87      3.89 o 
  11   3   3        0.71        1.18      2.26 o 
  12   3   3       36.03       32.75      3.43 o 
  13   3   3      129.86      129.41      6.73 o 
  14   3   3        1.64       -0.06      2.19 o 
  15   3   3       71.20       77.50      6.62 o 
 -17   4   3      181.43      191.01     10.36 o 
 -16   4   3        0.19       -1.62      1.97 o 
 -15   4   3      105.83       96.97      4.77 o 
 -14   4   3        0.53       -0.04      1.64 o 
 -13   4   3       33.29       36.93      3.03 o 
 -12   4   3        4.30        5.01      1.70 o 
 -11   4   3      935.56      915.50     13.58 o 
 -10   4   3        0.82        1.01      1.22 o 
  -9   4   3     1588.30     1569.25     16.51 o 
  -8   4   3      284.79      303.18      4.68 o 
  -7   4   3      305.32      300.88      7.77 o 
  -6   4   3        5.77       11.10      0.89 o 
  -5   4   3     1114.40     1306.63     12.09 o 
  -4   4   3     3974.72     4439.89     42.98 o 
  -3   4   3     1914.82     1890.49     21.98 o 
  -2   4   3     1319.09     1391.71     17.01 o 
  -1   4   3        1.45        7.12      1.01 o 
   0   4   3      403.58      459.24      7.01 o 
   1   4   3       72.37       96.12      3.10 o 
   2   4   3     1924.21     1914.05     19.31 o 
   3   4   3      135.99      132.47      3.11 o 
   4   4   3      363.75      369.70      6.20 o 
   5   4   3     3590.39     3348.35     31.87 o 
   6   4   3      402.38      373.86      6.88 o 
   7   4   3      465.90      455.78      8.27 o 
   8   4   3      331.92      342.92      5.88 o 
   9   4   3       46.60       49.63      2.48 o 
  10   4   3       15.83       20.27      2.03 o 
  11   4   3      130.89      125.28      5.66 o 
  12   4   3      212.27      208.32     12.45 o 
  13   4   3       83.16       92.03      5.30 o 
  14   4   3       82.12      105.94      4.98 o 
  15   4   3       28.71       27.84      3.26 o 
 -16   5   3        3.99        3.99      2.11 o 
 -15   5   3       51.73       56.10      3.52 o 
 -14   5   3       22.50       25.88      3.00 o 
 -13   5   3      142.26      149.39      5.53 o 
 -12   5   3        0.37       -0.67      1.48 o 
 -11   5   3        1.22        0.70      1.40 o 
 -10   5   3       14.69       10.50      1.80 o 
  -9   5   3       15.38       23.94      3.00 o 
  -8   5   3      263.41      280.16      6.73 o 
  -7   5   3     1347.78     1297.88     17.79 o 
  -6   5   3      383.50      339.83      5.04 o 
  -5   5   3       41.78       48.45      1.74 o 
  -4   5   3      239.07      245.85      5.57 o 
  -3   5   3      891.57      878.87     15.84 o 
  -2   5   3      128.07      123.56      3.92 o 
  -1   5   3       93.78       77.85      3.43 o 
   0   5   3      340.21      287.11      5.32 o 
   1   5   3      573.33      556.23      7.77 o 
   2   5   3      219.19      196.63      4.21 o 
   3   5   3     1459.49     1518.40     21.22 o 
   4   5   3       60.94       67.36      2.85 o 
   5   5   3       76.62       73.88      3.01 o 
   6   5   3      189.37      180.65      4.83 o 
   7   5   3        1.93        2.92      1.55 o 
   8   5   3      633.36      600.73     11.38 o 
   9   5   3      255.58      241.77      5.61 o 
  10   5   3       89.64       90.13      4.74 o 
  11   5   3      345.46      360.05     10.85 o 
  12   5   3      329.46      329.01      9.20 o 
  13   5   3        1.37       -1.92      2.26 o 
  14   5   3       46.62       42.08      4.83 o 
 -16   6   3      118.43      107.14      4.99 o 
 -15   6   3       47.76       62.79      4.25 o 
 -14   6   3        0.19       -1.65      2.73 o 
 -13   6   3       30.08       23.66      2.85 o 
 -12   6   3      198.47      193.20      6.09 o 
 -11   6   3      274.31      278.10      7.04 o 
 -10   6   3       71.36       60.49      3.33 o 
  -9   6   3     2187.01     2124.56     29.12 o 
  -8   6   3        0.04       -0.11      1.14 o 
  -7   6   3      761.52      727.68     13.06 o 
  -6   6   3       33.95       39.30      2.43 o 
  -5   6   3      608.13      582.23     10.71 o 
  -4   6   3      425.90      434.82      9.57 o 
  -3   6   3      208.77      207.94     18.39 o 
  -2   6   3        9.58       11.53      4.52 o 
  -1   6   3     1781.69     1663.73     20.63 o 
   0   6   3      195.06      182.90      4.47 o 
   1   6   3      124.63      137.33      4.09 o 
   2   6   3       11.11        8.95      1.41 o 
   3   6   3      907.06      898.32     12.21 o 
   4   6   3      979.52      974.22     19.94 o 
   5   6   3      984.26      976.14     14.97 o 
   6   6   3      449.96      428.94      9.07 o 
   7   6   3     1112.57     1064.15     16.57 o 
   8   6   3      161.00      166.73      5.79 o 
   9   6   3       10.41       15.02      2.45 o 
  10   6   3       10.57       12.41      3.14 o 
  11   6   3      360.48      369.25      9.13 o 
  12   6   3       34.55       33.38      4.24 o 
  13   6   3      142.62      153.19     13.76 o 
 -15   7   3      274.03      285.61      8.57 o 
 -14   7   3       32.47       34.52      3.64 o 
 -13   7   3      425.05      431.80      9.97 o 
 -12   7   3       96.51      114.62      5.08 o 
 -11   7   3       11.45        5.63      1.94 o 
 -10   7   3       25.38       20.68      2.51 o 
  -9   7   3      156.25      167.14      5.25 o 
  -8   7   3      378.21      387.39     10.72 o 
  -7   7   3       19.55       17.75      2.09 o 
  -6   7   3       49.25       61.11      3.10 o 
  -5   7   3     2149.77     2101.90     31.81 o 
  -4   7   3      415.26      429.17     10.04 o 
  -3   7   3      280.80      252.59      8.81 o 
  -2   7   3       55.36       69.41      4.91 o 
  -1   7   3     1982.75     1995.18     43.29 o 
   0   7   3     1134.95     1103.98     19.13 o 
   1   7   3      325.95      307.72      8.43 o 
   2   7   3     1225.22     1097.81     23.16 o 
   3   7   3      359.62      335.93     10.23 o 
   4   7   3      151.90      150.93      8.71 o 
   5   7   3      310.01      270.03      7.94 o 
   6   7   3       55.29       48.14      4.08 o 
   7   7   3      644.75      633.97     21.65 o 
   8   7   3      397.62      385.18     11.46 o 
   9   7   3       31.05       34.24      4.52 o 
  10   7   3      188.14      190.84     10.01 o 
  11   7   3       30.92       38.68      6.64 o 
  12   7   3       29.99       37.77      3.56 o 
 -13   8   3       37.02       40.62      3.68 o 
 -12   8   3        1.65        1.47      3.22 o 
 -11   8   3      453.09      459.63     12.47 o 
 -10   8   3      228.92      225.58      8.27 o 
  -9   8   3      144.40      140.94      5.39 o 
  -8   8   3       79.71       70.53      3.78 o 
  -7   8   3        1.71       -0.26      1.42 o 
  -6   8   3        7.63       12.27      1.94 o 
  -5   8   3      169.71      162.15     10.08 o 
  -4   8   3       78.05       82.05      4.65 o 
  -3   8   3      307.29      323.13     21.41 o 
  -2   8   3      385.48      383.68     11.88 o 
  -1   8   3      790.27      781.83     18.69 o 
   0   8   3      358.51      343.63     11.38 o 
   1   8   3      236.39      265.98     11.52 o 
   2   8   3      196.65      190.22      7.04 o 
   3   8   3      288.31      262.66      8.48 o 
   4   8   3       26.95       27.93      3.20 o 
   5   8   3      181.40      178.83      6.60 o 
   6   8   3      370.97      359.13      9.88 o 
   7   8   3      835.67      777.66     15.90 o 
   8   8   3      235.68      233.25      8.41 o 
   9   8   3       48.72       53.76      4.64 o 
  10   8   3       10.56       12.31      3.17 o 
  11   8   3      102.44      100.09      6.39 o 
 -12   9   3      161.73      164.45      6.88 o 
 -11   9   3      145.15      141.83     10.48 o 
 -10   9   3        7.44        3.87      2.20 o 
  -9   9   3       56.96       62.14      4.19 o 
  -8   9   3        3.24        3.66      1.83 o 
  -7   9   3      285.77      273.14      8.62 o 
  -6   9   3      112.84      129.92      5.06 o 
  -5   9   3      222.93      227.06      8.60 o 
  -4   9   3        7.08       13.95      2.74 o 
  -3   9   3       55.43       43.70      3.76 o 
  -2   9   3       50.11       43.35      4.82 o 
  -1   9   3       62.44       63.44      6.33 o 
   0   9   3       53.84       63.70      8.14 o 
   1   9   3      445.54      434.96     13.83 o 
   2   9   3      653.74      640.18     17.62 o 
   3   9   3       55.54       61.07      4.65 o 
   4   9   3      100.48      101.36      8.23 o 
   5   9   3       68.05       56.88      4.82 o 
   6   9   3        0.02        2.97      2.27 o 
   7   9   3      109.37      112.53      6.13 o 
   8   9   3       68.97       75.16      5.57 o 
   9   9   3      582.10      595.58     14.61 o 
  10   9   3      111.97      121.74      8.27 o 
 -10  10   3      155.86      176.40      7.14 o 
  -9  10   3       17.35       15.73      2.89 o 
  -8  10   3      348.69      354.14      9.30 o 
  -7  10   3        0.36       -0.38      1.81 o 
  -6  10   3        0.04        0.72      1.74 o 
  -5  10   3       31.04       26.67      4.20 o 
  -4  10   3       53.43       54.14      5.22 o 
  -3  10   3      447.42      431.11     12.16 o 
  -2  10   3      170.06      164.76      8.68 o 
  -1  10   3      260.17      264.13     11.26 o 
   0  10   3      415.50      422.42     14.28 o 
   1  10   3       74.30       79.50     12.06 o 
   2  10   3       37.60       30.00      4.46 o 
   3  10   3      388.49      412.75     15.98 o 
   4  10   3      121.14      111.20      7.58 o 
   5  10   3      304.43      294.90     12.38 o 
   6  10   3      359.78      366.44     12.07 o 
   7  10   3        0.29       -1.40      2.69 o 
   8  10   3       25.53       28.44      4.31 o 
  -7  11   3      245.53      248.60     10.27 o 
  -6  11   3       15.12       26.47      3.57 o 
  -5  11   3       62.95       63.17      6.23 o 
  -4  11   3      206.88      212.74     12.06 o 
  -3  11   3        8.94        3.62      2.65 o 
  -2  11   3      659.69      695.34     22.45 o 
  -1  11   3       33.30       29.89      5.11 o 
   0  11   3       10.75       16.45      7.84 o 
   1  11   3      329.25      341.43     18.69 o 
   2  11   3      289.57      285.91     12.59 o 
   3  11   3        6.70        6.38      3.90 o 
   4  11   3      388.24      381.89     18.09 o 
   5  11   3        3.80        3.89      3.77 o 
 -18   0   4      141.42      177.29     18.69 o 
 -17   0   4       25.00       14.25      4.19 o 
 -16   0   4     1230.95     1302.58     23.90 o 
 -15   0   4     1305.18     1351.77     20.05 o 
 -14   0   4        0.92        3.52      1.86 o 
 -13   0   4      321.37      297.36      7.25 o 
 -12   0   4       77.25       63.90      6.62 o 
 -11   0   4      698.73      640.70     10.78 o 
 -10   0   4      222.94      207.58      5.22 o 
  -9   0   4       59.79       41.92      2.79 o 
  -8   0   4     4131.89     4140.09     44.46 o 
  -7   0   4      307.71      291.62      5.18 o 
  -6   0   4     5616.14     5925.48     72.14 o 
  -5   0   4        6.00        9.98      2.21 o 
  -4   0   4       62.37       95.88      3.65 o 
  -3   0   4     4825.93     5538.26    123.62 o 
  -2   0   4       34.37       55.74      2.64 o 
  -1   0   4      983.39      956.86     22.14 o 
   0   0   4     2844.10     2754.64     44.37 o 
   1   0   4      769.31      701.31     22.61 o 
   2   0   4     5499.81     6224.50    132.06 o 
   3   0   4       22.71       31.32      1.92 o 
   4   0   4     5006.10     5565.38     58.44 o 
   5   0   4     9034.79     9283.49    113.41 o 
   6   0   4     1931.83     2024.55     36.14 o 
   7   0   4     1388.21     1506.45     23.96 o 
   8   0   4      197.25      149.25      8.17 o 
   9   0   4      528.83      502.70     16.11 o 
  10   0   4      310.01      285.19      9.32 o 
  11   0   4      169.48      200.73      8.16 o 
  12   0   4      593.48      620.24     18.24 o 
  13   0   4       51.53       53.17      6.12 o 
  14   0   4      417.57      403.29     15.61 o 
  15   0   4      171.40      175.65     11.01 o 
 -18   1   4      144.23      128.45     16.88 o 
 -17   1   4       73.29       70.41      6.28 o 
 -16   1   4        0.14        1.05      1.60 o 
 -15   1   4       21.78       23.44      2.21 o 
 -14   1   4      617.51      615.16      8.95 o 
 -13   1   4        4.23        3.39      1.38 o 
 -12   1   4     2936.75     2870.03     26.22 o 
 -11   1   4      229.14      239.75      4.17 o 
 -10   1   4     1160.38     1118.85     10.80 o 
  -9   1   4      145.62      123.85      2.54 o 
  -8   1   4       98.33      117.15      2.68 o 
  -7   1   4     2515.62     2720.86     23.09 o 
  -6   1   4        8.21       29.34      1.89 o 
  -5   1   4      890.05      948.82      8.88 o 
  -4   1   4     4610.50     4564.49     43.22 o 
  -3   1   4     2247.27     2191.85     26.24 o 
  -2   1   4     5769.88     6369.62     55.08 o 
  -1   1   4      111.72      156.15      3.86 o 
   0   1   4      190.54      170.58      3.58 o 
   1   1   4      696.90      707.83      9.21 o 
   2   1   4     2270.85     2284.10     23.98 o 
   3   1   4     6377.99     6577.97     63.28 o 
   4   1   4    10963.81    11331.31    106.50 o 
   5   1   4     2313.61     2344.34     23.24 o 
   6   1   4      100.05       95.13      4.81 o 
   7   1   4      320.40      320.24      6.39 o 
   8   1   4       97.16       91.03      3.05 o 
   9   1   4      296.62      323.91      6.76 o 
  10   1   4      232.22      228.28      5.87 o 
  11   1   4      397.35      419.97     11.00 o 
  12   1   4      111.84      116.72      6.62 o 
  13   1   4      492.33      523.52     12.43 o 
  14   1   4       31.11       32.56      6.88 o 
  15   1   4       88.51      106.98      6.31 o 
 -18   2   4       39.84       48.45      4.90 o 
 -17   2   4      127.69      139.29      6.86 o 
 -16   2   4      354.81      349.84      9.31 o 
 -15   2   4      260.10      256.62      6.95 o 
 -14   2   4      542.68      553.93      8.44 o 
 -13   2   4      494.70      485.46      7.56 o 
 -12   2   4       32.44       35.59      2.16 o 
 -11   2   4      133.27      137.16      3.56 o 
 -10   2   4      740.29      696.10      8.61 o 
  -9   2   4      716.18      718.64      8.46 o 
  -8   2   4      333.03      269.89      3.99 o 
  -7   2   4      615.80      559.72      6.62 o 
  -6   2   4     4312.77     4653.30     37.50 o 
  -5   2   4       32.45       41.58      1.83 o 
  -4   2   4      542.23      587.22      7.85 o 
  -3   2   4      165.52      203.79      4.28 o 
  -2   2   4      771.99      723.13      9.50 o 
  -1   2   4     1212.38     1199.01     12.29 o 
   0   2   4     1538.55     1354.52     12.68 o 
   1   2   4      878.45      708.03      8.24 o 
   2   2   4      131.73      134.11      2.88 o 
   3   2   4      414.55      403.21      5.79 o 
   4   2   4      101.23       77.56      2.35 o 
   5   2   4      816.64      842.35     10.25 o 
   6   2   4      836.15      779.59      9.73 o 
   7   2   4      605.25      553.25     10.65 o 
   8   2   4      860.51      876.91     11.78 o 
   9   2   4      484.59      504.77      8.62 o 
  10   2   4       52.81       43.61      2.87 o 
  11   2   4      262.13      269.37      6.23 o 
  12   2   4      363.63      333.05     11.54 o 
  13   2   4        0.91        0.13      2.44 o 
  14   2   4      944.64      945.32     18.21 o 
  15   2   4      407.79      420.33     11.91 o 
 -18   3   4       27.99       34.37      7.84 o 
 -17   3   4       72.30       75.36      5.97 o 
 -16   3   4       85.98       91.75      5.48 o 
 -15   3   4      276.01      282.87      9.35 o 
 -14   3   4      976.93      944.82     19.01 o 
 -13   3   4        0.19        0.65      1.31 o 
 -12   3   4     2084.36     2000.72     19.36 o 
 -11   3   4      671.53      646.66     10.24 o 
 -10   3   4      770.00      742.39      9.04 o 
  -9   3   4       26.97       26.28      1.61 o 
  -8   3   4        0.00        0.52      0.72 o 
  -7   3   4        1.63        7.89      0.97 o 
  -6   3   4     3114.73     3195.60     28.82 o 
  -5   3   4     1005.82     1040.28     14.42 o 
  -4   3   4        8.23       27.05      1.74 o 
  -3   3   4        2.56        2.34      0.82 o 
  -2   3   4      119.33      103.62      2.96 o 
  -1   3   4      418.57      492.59      6.64 o 
   0   3   4        8.06       10.11      1.04 o 
   1   3   4     1627.26     1760.85     18.07 o 
   2   3   4      497.60      447.72      6.44 o 
   3   3   4     2265.01     2241.00     22.05 o 
   4   3   4       15.46       16.93      1.41 o 
   5   3   4     1172.77     1149.84     13.35 o 
   6   3   4       33.64       26.95      2.56 o 
   7   3   4      909.65      865.71     16.13 o 
   8   3   4        6.72        7.39      1.32 o 
   9   3   4      357.92      358.88      8.66 o 
  10   3   4      242.25      242.11      6.43 o 
  11   3   4      590.94      598.95     12.80 o 
  12   3   4       49.77       48.06      3.27 o 
  13   3   4      394.89      425.01      9.57 o 
  14   3   4       15.19       21.05      3.68 o 
 -17   4   4      235.84      249.77     14.04 o 
 -16   4   4      201.43      199.54      7.57 o 
 -15   4   4      156.88      154.93      6.22 o 
 -14   4   4      175.50      172.22      5.12 o 
 -13   4   4      117.76      117.23      4.13 o 
 -12   4   4       51.59       44.64      3.00 o 
 -11   4   4       74.11       68.41      2.79 o 
 -10   4   4      390.57      391.17      6.60 o 
  -9   4   4      180.53      191.80      4.20 o 
  -8   4   4      596.54      515.45      7.94 o 
  -7   4   4     1758.04     1771.34     16.39 o 
  -6   4   4      459.25      437.63      5.80 o 
  -5   4   4     1551.57     1643.47     18.10 o 
  -4   4   4       92.82      105.51      3.31 o 
  -3   4   4        6.68        5.40      1.17 o 
  -2   4   4      379.18      396.04      6.53 o 
  -1   4   4      245.51      200.89      4.63 o 
   0   4   4      519.08      565.18      8.70 o 
   1   4   4      340.79      303.14      5.31 o 
   2   4   4      544.02      528.70      7.79 o 
   3   4   4       63.38       54.75      2.79 o 
   4   4   4      259.89      238.05      4.85 o 
   5   4   4       49.65       51.27      2.43 o 
   6   4   4     2908.16     2931.53     29.09 o 
   7   4   4      502.92      503.56      8.29 o 
   8   4   4       45.50       40.26      2.64 o 
   9   4   4      274.25      274.98      8.17 o 
  10   4   4       10.69       11.24      3.74 o 
  11   4   4      115.51      109.57      7.75 o 
  12   4   4      287.76      285.04      8.74 o 
  13   4   4        6.96        3.43      2.67 o 
  14   4   4      415.74      427.02     10.04 o 
 -16   5   4       71.14       70.53      4.99 o 
 -15   5   4        8.23        6.78      4.00 o 
 -14   5   4       98.13       93.91      4.64 o 
 -13   5   4      112.31      106.96      6.11 o 
 -12   5   4        2.09       -0.09      1.52 o 
 -11   5   4      247.18      225.21      7.45 o 
 -10   5   4      462.02      422.01      9.76 o 
  -9   5   4        1.06        6.32      1.61 o 
  -8   5   4      842.79      792.17      9.98 o 
  -7   5   4      119.06      102.71      3.35 o 
  -6   5   4      574.41      566.30      9.50 o 
  -5   5   4      176.18      175.19      4.43 o 
  -4   5   4      334.07      333.13      6.28 o 
  -3   5   4        1.04        0.13      0.99 o 
  -2   5   4        0.49        3.30      1.07 o 
  -1   5   4        2.53        1.60      0.94 o 
   0   5   4        0.78        1.09      0.90 o 
   1   5   4       38.92       40.26      2.76 o 
   2   5   4      584.03      600.96      8.60 o 
   3   5   4      955.68      991.09     11.59 o 
   4   5   4        7.35       10.21      1.53 o 
   5   5   4     1202.93     1148.81     14.19 o 
   6   5   4      210.98      226.64      5.57 o 
   7   5   4       14.97       14.67      2.34 o 
   8   5   4        7.17       10.66      2.07 o 
   9   5   4        8.59        9.51      2.22 o 
  10   5   4      198.40      207.60      8.96 o 
  11   5   4      195.29      200.04      7.22 o 
  12   5   4        0.12       -0.19      2.22 o 
  13   5   4      133.67      125.65      6.36 o 
 -16   6   4       49.28       51.59      4.01 o 
 -15   6   4       62.84       63.72      4.74 o 
 -14   6   4        3.54        3.58      2.89 o 
 -13   6   4      420.84      400.31      9.23 o 
 -12   6   4        0.16        1.71      1.70 o 
 -11   6   4      700.63      602.12     10.94 o 
 -10   6   4      724.09      677.95     11.35 o 
  -9   6   4       72.80       76.40      3.58 o 
  -8   6   4      609.10      566.90     11.51 o 
  -7   6   4      404.55      394.97      7.93 o 
  -6   6   4       82.15       97.56      4.82 o 
  -5   6   4     1721.47     1608.19     24.96 o 
  -4   6   4        0.14        0.66      1.03 o 
  -3   6   4      239.74      270.58      6.44 o 
  -2   6   4       40.92       43.94      2.33 o 
  -1   6   4       54.75       64.87      2.70 o 
   0   6   4      617.37      631.54      9.49 o 
   1   6   4       52.33       53.64      2.49 o 
   2   6   4        0.40        0.95      1.13 o 
   3   6   4      115.66      103.60      3.75 o 
   4   6   4      710.15      666.19     10.51 o 
   5   6   4      102.52      109.82      5.55 o 
   6   6   4      789.62      806.25     13.83 o 
   7   6   4      632.41      653.60     13.58 o 
   8   6   4       52.16       55.02      3.79 o 
   9   6   4     1185.01     1214.40     20.28 o 
  10   6   4      596.25      569.27     12.12 o 
  11   6   4       12.34        5.69      3.28 o 
  12   6   4      139.34      123.74      7.37 o 
  13   6   4        0.02       -2.61      2.61 o 
 -15   7   4       80.60       80.60     10.97 o 
 -14   7   4       16.46       23.15      3.21 o 
 -13   7   4       22.92       25.87      3.08 o 
 -12   7   4       25.38       19.96      2.58 o 
 -11   7   4       10.35        7.99      1.99 o 
 -10   7   4       34.51       27.78      3.48 o 
  -9   7   4       83.44       92.37      4.45 o 
  -8   7   4        1.86        4.11      1.80 o 
  -7   7   4        0.09       -0.99      1.19 o 
  -6   7   4        4.75        2.89      1.90 o 
  -5   7   4       41.72       40.33      4.99 o 
  -4   7   4      459.40      451.04     10.38 o 
  -3   7   4      759.95      771.88     30.15 o 
  -2   7   4      237.94      238.76      7.75 o 
  -1   7   4      141.04      142.13      5.92 o 
   0   7   4      178.11      191.02      6.72 o 
   1   7   4      357.18      347.50      9.33 o 
   2   7   4       20.55       18.46      3.32 o 
   3   7   4        0.54        1.31      1.81 o 
   4   7   4      157.47      141.02      7.98 o 
   5   7   4      175.29      158.19     11.84 o 
   6   7   4      219.86      230.54     18.29 o 
   7   7   4       76.82       82.21     10.05 o 
   8   7   4       35.18       34.67      3.93 o 
   9   7   4      151.88      157.84      7.65 o 
  10   7   4       18.54       21.98      3.85 o 
  11   7   4       21.13       27.22      6.60 o 
  12   7   4        0.56       -1.98      3.59 o 
 -13   8   4       82.46       67.46      4.47 o 
 -12   8   4        1.86       -1.99      1.99 o 
 -11   8   4      203.82      187.81      6.72 o 
 -10   8   4        6.17        8.42      2.37 o 
  -9   8   4       35.79       37.74      3.59 o 
  -8   8   4      197.81      186.91      7.40 o 
  -7   8   4      383.67      387.42     14.70 o 
  -6   8   4      192.34      175.86      6.94 o 
  -5   8   4      250.57      247.71     10.63 o 
  -4   8   4       90.47      118.64      6.72 o 
  -3   8   4       27.46       25.47      3.43 o 
  -2   8   4      669.63      632.75     23.35 o 
  -1   8   4     1389.65     1363.97     33.00 o 
   0   8   4      408.57      363.65     12.27 o 
   1   8   4      116.10       92.20      6.36 o 
   2   8   4        6.82        3.87      2.45 o 
   3   8   4      235.61      237.34     10.85 o 
   4   8   4       67.03       62.99      4.93 o 
   5   8   4      101.16      101.56      6.14 o 
   6   8   4       26.19       26.42      3.88 o 
   7   8   4       26.43       28.30      3.91 o 
   8   8   4       58.87       57.41      5.31 o 
   9   8   4      184.56      176.18      8.93 o 
  10   8   4      164.77      162.08      7.71 o 
 -12   9   4       18.77       18.69      3.31 o 
 -11   9   4       17.91       17.37      3.18 o 
 -10   9   4        4.73        2.68      2.16 o 
  -9   9   4       24.28       19.63      4.91 o 
  -8   9   4       60.31       66.19      3.96 o 
  -7   9   4      423.21      411.42     11.95 o 
  -6   9   4        8.17        5.75      2.61 o 
  -5   9   4       39.68       45.32      4.12 o 
  -4   9   4        0.39       -1.73      1.78 o 
  -3   9   4      195.28      178.90      9.05 o 
  -2   9   4       47.67       43.86      5.02 o 
  -1   9   4      311.28      319.00     14.47 o 
   0   9   4      213.16      207.04      9.58 o 
   1   9   4       52.03       37.75      4.57 o 
   2   9   4      113.39      112.80      7.47 o 
   3   9   4       16.04       16.98      4.22 o 
   4   9   4       20.28       15.14      5.24 o 
   5   9   4       96.40       92.12      5.60 o 
   6   9   4      142.59      145.36     10.71 o 
   7   9   4      142.17      152.31      9.23 o 
   8   9   4       47.24       41.28      4.67 o 
   9   9   4       52.93       50.52      4.88 o 
 -10  10   4      155.41      162.53      6.74 o 
  -9  10   4        0.05        2.05      2.41 o 
  -8  10   4       43.01       44.61      3.75 o 
  -7  10   4       11.91       14.03      3.49 o 
  -6  10   4        1.46        1.56      2.30 o 
  -5  10   4       76.82       83.53      6.35 o 
  -4  10   4       13.61       15.63      3.19 o 
  -3  10   4      150.01      172.63      9.20 o 
  -2  10   4        1.14       -1.81      3.92 o 
  -1  10   4      154.75      158.33      9.03 o 
   0  10   4       30.25       23.45      5.73 o 
   1  10   4       19.35       17.43      3.90 o 
   2  10   4      167.60      172.07      9.37 o 
   3  10   4        0.24       -0.52      2.89 o 
   4  10   4       45.74       55.73      6.02 o 
   5  10   4       20.87       19.90      4.46 o 
   6  10   4        0.06        0.33      3.62 o 
   7  10   4        8.17        7.53      3.07 o 
  -6  11   4      105.99      106.30      7.67 o 
  -5  11   4      185.94      191.95      8.72 o 
  -4  11   4        0.48        2.88      2.68 o 
  -3  11   4       55.54       55.52      5.07 o 
  -2  11   4        0.04        2.56      3.10 o 
  -1  11   4       50.68       40.46      5.74 o 
   0  11   4       40.00       60.45      6.21 o 
   1  11   4      107.44      100.16      8.03 o 
   2  11   4        0.34       -1.93      3.01 o 
   3  11   4        9.35        8.63      4.03 o 
 -18   1   5        0.13        1.78      3.90 o 
 -17   1   5        1.13        2.10      2.54 o 
 -16   1   5      186.66      180.10      6.60 o 
 -15   1   5       35.84       29.46      3.14 o 
 -14   1   5        0.19       -0.76      1.53 o 
 -13   1   5      168.76      163.72      4.16 o 
 -12   1   5      583.09      562.01      7.86 o 
 -11   1   5       77.95       73.86      3.57 o 
 -10   1   5        7.18        6.98      1.19 o 
  -9   1   5      318.72      327.10      4.98 o 
  -8   1   5     1135.57     1208.85     11.80 o 
  -7   1   5       89.00      105.79      2.28 o 
  -6   1   5       49.61       61.85      2.07 o 
  -5   1   5      561.82      620.55     10.36 o 
  -4   1   5     1723.28     1802.64     37.63 o 
  -3   1   5      413.66      469.08      8.43 o 
  -2   1   5       25.42       37.82      1.59 o 
  -1   1   5      166.46      146.87      3.17 o 
   0   1   5        0.48        1.10      0.72 o 
   1   1   5      119.23      124.36      3.22 o 
   2   1   5      133.58      154.64      3.73 o 
   3   1   5      170.90      204.18      6.43 o 
   4   1   5     1678.46     1760.27     20.69 o 
   5   1   5      191.71      206.97      4.14 o 
   6   1   5      573.51      549.84      8.11 o 
   7   1   5      150.27      164.71      4.41 o 
   8   1   5      189.80      185.36      4.35 o 
   9   1   5        8.66        4.64      1.60 o 
  10   1   5       23.98       20.23      2.38 o 
  11   1   5       19.48       16.08      2.38 o 
  12   1   5      229.96      236.57     16.69 o 
  13   1   5       12.04       10.10      2.80 o 
  14   1   5        8.73        6.88      3.04 o 
 -18   2   5       36.76       44.27      6.21 o 
 -17   2   5        5.41        6.12      3.72 o 
 -16   2   5      330.76      358.40     10.68 o 
 -15   2   5       33.37       39.49      3.92 o 
 -14   2   5      144.37      131.05      4.27 o 
 -13   2   5       22.97       26.61      2.70 o 
 -12   2   5      364.24      345.53      5.98 o 
 -11   2   5     1664.16     1643.42     16.45 o 
 -10   2   5       22.44       21.96      1.63 o 
  -9   2   5      134.08      146.07      3.84 o 
  -8   2   5       22.15       21.84      1.53 o 
  -7   2   5      162.62      171.64      2.88 o 
  -6   2   5      135.31      155.16      2.65 o 
  -5   2   5       98.38       94.63      3.15 o 
  -4   2   5        0.31        0.03      0.54 o 
  -3   2   5      177.64      193.68      4.63 o 
  -2   2   5        8.81       15.25      1.06 o 
  -1   2   5      160.46      156.60      4.58 o 
   0   2   5     1766.81     1780.95     19.80 o 
   1   2   5       88.25       80.56      4.20 o 
   2   2   5      301.74      318.48      8.98 o 
   3   2   5     2159.27     2174.41     24.49 o 
   4   2   5      113.53      115.32      4.08 o 
   5   2   5      148.02      141.71      4.59 o 
   6   2   5      141.46      158.40      5.87 o 
   7   2   5      459.99      452.87      8.99 o 
   8   2   5        0.40        1.26      1.35 o 
   9   2   5        0.74        1.38      1.35 o 
  10   2   5       63.11       57.68      3.64 o 
  11   2   5       59.16       49.79      3.36 o 
  12   2   5       51.03       55.58      4.04 o 
  13   2   5       10.21       12.63      3.21 o 
  14   2   5       54.50       58.21      4.96 o 
 -17   3   5       14.95       16.31      3.53 o 
 -16   3   5       44.03       40.03      4.41 o 
 -15   3   5       13.93       11.40      3.03 o 
 -14   3   5        9.51        5.16      1.80 o 
 -13   3   5      167.63      163.76      5.27 o 
 -12   3   5      329.14      333.22      7.19 o 
 -11   3   5      211.21      205.85      4.10 o 
 -10   3   5      536.08      551.72      6.87 o 
  -9   3   5      365.34      377.52      5.67 o 
  -8   3   5      768.50      751.82      8.63 o 
  -7   3   5      303.85      324.52      7.36 o 
  -6   3   5      137.26      130.44      7.83 o 
  -5   3   5      438.74      481.33      8.03 o 
  -4   3   5      770.13      743.18     10.18 o 
  -3   3   5      371.81      432.81      6.94 o 
  -2   3   5      496.56      482.90      6.74 o 
  -1   3   5      604.32      609.81     11.38 o 
   0   3   5        1.11        0.56      0.62 o 
   1   3   5      318.98      288.67      5.51 o 
   2   3   5       95.55      106.34      5.71 o 
   3   3   5      127.88      118.44      3.17 o 
   4   3   5      155.58      149.52      3.70 o 
   5   3   5       67.80       70.09      3.49 o 
   6   3   5      580.10      592.63     10.62 o 
   7   3   5      309.39      285.57      7.20 o 
   8   3   5      345.86      338.97      8.20 o 
   9   3   5       20.45       21.39      2.24 o 
  10   3   5      119.97      110.41      5.03 o 
  11   3   5      139.25      120.40      5.07 o 
  12   3   5      388.44      406.02      9.05 o 
  13   3   5        6.89        5.83      2.86 o 
  14   3   5       88.22       92.74      6.04 o 
 -17   4   5       11.39       17.36      3.90 o 
 -16   4   5      404.45      413.72     14.65 o 
 -15   4   5       88.47       97.08      6.96 o 
 -14   4   5       33.47       39.40      5.05 o 
 -13   4   5      374.35      346.14      7.69 o 
 -12   4   5      294.91      284.47      5.46 o 
 -11   4   5      207.39      206.23      6.61 o 
 -10   4   5        8.28       10.34      2.04 o 
  -9   4   5      803.45      788.51     10.92 o 
  -8   4   5      134.64      134.61      3.22 o 
  -7   4   5      894.19      860.99     10.81 o 
  -6   4   5     2988.76     3012.68     31.47 o 
  -5   4   5      824.92      787.12     10.26 o 
  -4   4   5      303.24      299.10      6.28 o 
  -3   4   5       49.84       58.71      2.58 o 
  -2   4   5     1777.83     1871.50     21.05 o 
  -1   4   5      294.43      289.68      7.85 o 
   0   4   5      952.64     1010.76     12.06 o 
   1   4   5       88.50      110.78      3.12 o 
   2   4   5       50.19       31.83      1.95 o 
   3   4   5      373.89      369.92      6.44 o 
   4   4   5        0.14        0.48      0.95 o 
   5   4   5     1465.28     1377.69     16.01 o 
   6   4   5       94.83       96.74      3.39 o 
   7   4   5      572.83      549.14     17.59 o 
   8   4   5      338.53      335.66      9.01 o 
   9   4   5       18.43       14.14      2.91 o 
  10   4   5      636.07      660.18     16.77 o 
  11   4   5       10.23       13.36      2.82 o 
  12   4   5        0.23       -1.36      2.31 o 
  13   4   5        2.97        1.82      2.12 o 
 -16   5   5       57.46       68.27      5.55 o 
 -15   5   5        3.72        7.89      2.53 o 
 -14   5   5       65.51       62.12      3.82 o 
 -13   5   5        6.61        6.56      2.25 o 
 -12   5   5       85.20       96.82      5.46 o 
 -11   5   5      412.68      399.40      8.29 o 
 -10   5   5      117.62      123.87      3.73 o 
  -9   5   5      488.24      467.17     10.90 o 
  -8   5   5       49.77       47.38      2.41 o 
  -7   5   5      190.16      172.18      5.85 o 
  -6   5   5       54.68       72.47      3.81 o 
  -5   5   5      329.47      337.00      5.93 o 
  -4   5   5      462.02      423.52      7.86 o 
  -3   5   5      197.99      208.53      4.80 o 
  -2   5   5      516.34      531.75      8.65 o 
  -1   5   5      787.95      781.80     11.21 o 
   0   5   5      134.09      141.49      3.80 o 
   1   5   5      148.31      149.66      4.96 o 
   2   5   5       22.66       21.43      1.74 o 
   3   5   5      332.46      347.65      6.53 o 
   4   5   5       96.42       92.99      3.39 o 
   5   5   5      541.98      536.31      8.73 o 
   6   5   5      332.35      326.93      6.59 o 
   7   5   5      116.02      115.84      4.28 o 
   8   5   5      194.72      189.20      8.32 o 
   9   5   5        8.56        7.54      3.00 o 
  10   5   5        8.52       16.31      3.70 o 
  11   5   5       26.05       26.95      7.20 o 
  12   5   5        2.05       -2.84      2.84 o 
  13   5   5       88.67       77.80      5.51 o 
 -16   6   5      119.34      132.92      7.12 o 
 -15   6   5      137.62      150.41      6.24 o 
 -14   6   5      373.64      356.68     13.93 o 
 -13   6   5       15.97       10.66      2.65 o 
 -12   6   5      277.19      286.51      7.30 o 
 -11   6   5       61.46       57.05      3.65 o 
 -10   6   5        5.43        7.13      1.90 o 
  -9   6   5        0.03        0.05      1.43 o 
  -8   6   5       13.18       16.32      2.30 o 
  -7   6   5     1588.96     1600.31     52.42 o 
  -6   6   5     1746.28     1685.90     21.97 o 
  -5   6   5     1590.34     1553.85     23.45 o 
  -4   6   5      303.66      279.14     10.93 o 
  -3   6   5       52.37       53.62      2.90 o 
  -2   6   5       68.45       76.01      3.19 o 
  -1   6   5       70.18       76.68      4.63 o 
   0   6   5      168.21      158.79      4.57 o 
   1   6   5     1388.58     1370.57     16.14 o 
   2   6   5      861.12      849.50     11.64 o 
   3   6   5       96.87       98.79      3.43 o 
   4   6   5      530.34      516.80      8.61 o 
   5   6   5        9.84        9.22      2.55 o 
   6   6   5      216.32      218.27      7.22 o 
   7   6   5       41.71       45.14      4.61 o 
   8   6   5      527.51      545.68     12.36 o 
   9   6   5      109.07      109.63      9.49 o 
  10   6   5      841.61      893.92     20.95 o 
  11   6   5       37.38       44.61      7.39 o 
  12   6   5       49.34       40.89     15.38 o 
 -15   7   5       21.94       28.48      4.35 o 
 -14   7   5        7.14        6.95      2.81 o 
 -13   7   5       58.94       62.31      4.45 o 
 -12   7   5      102.45      114.19      5.35 o 
 -11   7   5      488.77      455.82     13.40 o 
 -10   7   5      403.43      426.68      9.70 o 
  -9   7   5      154.36      135.19      6.09 o 
  -8   7   5      159.36      149.08      6.73 o 
  -7   7   5        1.99       -0.31      3.20 o 
  -6   7   5        2.54        0.94      1.78 o 
  -5   7   5      118.30      132.27      5.40 o 
  -4   7   5        2.80        6.68      2.39 o 
  -3   7   5     1447.97     1377.73     23.95 o 
  -2   7   5     1200.15     1186.57     17.32 o 
  -1   7   5      192.46      190.91      7.85 o 
   0   7   5      415.35      367.29      7.40 o 
   1   7   5        6.63        7.19      1.83 o 
   2   7   5      252.37      257.61      8.91 o 
   3   7   5      116.60      118.71      4.53 o 
   4   7   5      730.99      742.28     19.32 o 
   5   7   5      285.65      290.21      7.73 o 
   6   7   5      264.31      276.60      7.71 o 
   7   7   5        8.76       13.63      2.59 o 
   8   7   5        6.82        3.62      2.63 o 
   9   7   5       13.55        8.88      5.13 o 
  10   7   5       62.41       44.36      8.24 o 
  11   7   5        0.37       -1.52      4.46 o 
 -13   8   5      195.86      224.10      8.96 o 
 -12   8   5      267.49      276.83     15.93 o 
 -11   8   5        0.47        4.09      2.27 o 
 -10   8   5        3.13        4.38      2.03 o 
  -9   8   5      146.83      154.16      6.39 o 
  -8   8   5      457.00      435.93     12.14 o 
  -7   8   5      251.95      258.66      8.85 o 
  -6   8   5      219.15      226.46      8.03 o 
  -5   8   5      232.21      230.73      8.05 o 
  -4   8   5       20.65       22.98      5.27 o 
  -3   8   5       16.88       21.83      4.29 o 
  -2   8   5      131.13      139.17      8.64 o 
  -1   8   5      277.66      270.31      8.91 o 
   0   8   5      487.94      452.44     14.77 o 
   1   8   5      689.22      650.10     17.62 o 
   2   8   5      345.33      390.90     33.47 o 
   3   8   5       18.19       20.17      3.43 o 
   4   8   5      529.09      513.64     13.65 o 
   5   8   5      159.11      161.64      7.58 o 
   6   8   5       54.62       64.03      5.38 o 
   7   8   5       28.31       22.68      3.74 o 
   8   8   5      104.26      102.10      6.64 o 
   9   8   5      185.78      189.53     13.57 o 
 -12   9   5       63.40       70.74      5.71 o 
 -11   9   5       75.45       78.08      5.22 o 
 -10   9   5      390.23      393.33     10.02 o 
  -9   9   5      256.99      250.48     12.04 o 
  -8   9   5      502.18      485.43     13.45 o 
  -7   9   5        1.15        0.28      2.36 o 
  -6   9   5      200.97      213.90      8.17 o 
  -5   9   5       72.02       79.46      4.68 o 
  -4   9   5      117.76      116.86      5.39 o 
  -3   9   5      181.21      191.47      8.19 o 
  -2   9   5      172.60      202.59      9.48 o 
  -1   9   5      238.16      222.41     10.37 o 
   0   9   5      134.94      115.78      9.05 o 
   1   9   5       90.12       86.14      6.47 o 
   2   9   5       14.06       13.20      3.56 o 
   3   9   5       12.59       19.30      4.82 o 
   4   9   5      270.48      276.39     11.38 o 
   5   9   5       53.33       54.35      5.27 o 
   6   9   5       96.23      113.22      7.43 o 
   7   9   5       22.51       21.88      4.08 o 
   8   9   5       87.56       92.39      9.92 o 
  -9  10   5      221.25      241.04     12.49 o 
  -8  10   5      109.55      136.15      7.63 o 
  -7  10   5       11.12       13.86      3.56 o 
  -6  10   5      152.38      157.81      7.71 o 
  -5  10   5       46.54       39.79      4.41 o 
  -4  10   5      183.71      198.93      8.28 o 
  -3  10   5       17.95       23.25      5.73 o 
  -2  10   5       66.09       55.65     13.27 o 
  -1  10   5       92.01       90.44      7.12 o 
   0  10   5       79.00       79.82      6.92 o 
   1  10   5       69.30       68.85      6.47 o 
   2  10   5      589.50      593.38     22.31 o 
   3  10   5        0.12       -1.21      3.62 o 
   4  10   5      127.83      117.45      8.37 o 
   5  10   5       35.79       37.14      5.47 o 
  -5  11   5      342.15      360.61     12.20 o 
  -4  11   5       16.88       23.72      4.10 o 
  -3  11   5      157.62      154.45     18.92 o 
  -2  11   5      112.47      112.07      8.58 o 
  -1  11   5       42.78       43.99     15.68 o 
   0  11   5      312.82      299.18     13.39 o 
   1  11   5      199.82      194.18     13.27 o 
   2  11   5       63.43       68.75      8.44 o 
 -18   0   6       71.68       79.43      7.21 o 
 -17   0   6       33.22       33.83      6.33 o 
 -16   0   6       10.87        2.38      3.46 o 
 -15   0   6        4.74        2.05      3.01 o 
 -14   0   6     1018.29     1020.25     24.34 o 
 -13   0   6     1855.57     1808.54     35.79 o 
 -12   0   6       48.88       53.03      5.02 o 
 -11   0   6      539.78      472.49     26.83 o 
 -10   0   6       72.83       74.37     11.46 o 
  -9   0   6        6.17       23.19      3.10 o 
  -8   0   6       65.55       75.95      3.23 o 
  -7   0   6        1.01        2.92      5.13 o 
  -6   0   6     5424.89     6041.25     91.87 o 
  -5   0   6     3694.06     3803.95     59.63 o 
  -4   0   6     6613.07     7183.16    106.80 o 
  -3   0   6     2216.76     2371.48     60.00 o 
  -2   0   6     1400.69     1427.36     30.85 o 
  -1   0   6     1906.86     1960.30     27.99 o 
   0   0   6        7.24       10.11      2.01 o 
   1   0   6     1343.19     1388.12     34.67 o 
   2   0   6     5274.70     5225.54     84.03 o 
   3   0   6      204.02      200.68      4.13 o 
   4   0   6        2.70        0.83      1.43 o 
   5   0   6        0.33       -0.66      1.43 o 
   7   0   6     1040.90     1130.61     20.48 o 
   8   0   6     1050.34      991.00     23.65 o 
  10   0   6       13.58        6.56      3.43 o 
  11   0   6      645.37      678.21     17.02 o 
  12   0   6       80.07       73.79      6.14 o 
  13   0   6      437.12      421.23     22.01 o 
 -18   1   6       72.54       86.55      7.76 o 
 -17   1   6      440.72      452.39     12.09 o 
 -16   1   6      170.39      166.75      6.61 o 
 -15   1   6      767.22      730.98     14.01 o 
 -14   1   6      238.04      242.72      7.34 o 
 -13   1   6      240.46      241.63      7.20 o 
 -12   1   6      197.70      189.86      6.10 o 
 -11   1   6      162.45      143.03      5.23 o 
 -10   1   6     1413.11     1399.75     18.98 o 
  -9   1   6     3389.78     3347.06     34.68 o 
  -8   1   6     1382.78     1311.02     14.43 o 
  -7   1   6     1666.18     1554.86     20.17 o 
  -6   1   6      168.34      180.35      4.45 o 
  -5   1   6      315.26      339.72     10.27 o 
  -4   1   6     3048.20     3571.54     36.08 o 
  -3   1   6       34.45       64.47      2.65 o 
  -2   1   6      730.30      745.88      9.57 o 
  -1   1   6     1293.50     1258.76     14.64 o 
   0   1   6      213.97      203.92      4.34 o 
   1   1   6     4064.70     3990.12     40.34 o 
   2   1   6       51.52       55.59      3.67 o 
   3   1   6      582.81      589.56      9.39 o 
   4   1   6       15.41       16.86      1.91 o 
   5   1   6     1283.08     1323.21     17.55 o 
   6   1   6      508.95      490.19      7.88 o 
   7   1   6     2563.53     2680.08     25.04 o 
   8   1   6       26.10       35.82      2.65 o 
   9   1   6      388.54      425.47     10.65 o 
  10   1   6       15.88       12.83      2.27 o 
  11   1   6       18.58       14.43      2.58 o 
  12   1   6       47.32       48.21      3.79 o 
  13   1   6       25.33       21.67      3.41 o 
 -18   2   6       13.51       20.59      5.27 o 
 -17   2   6      217.95      223.49     19.30 o 
 -16   2   6        8.93       13.19      4.39 o 
 -15   2   6        1.02        0.36      2.01 o 
 -14   2   6      190.92      177.74      6.29 o 
 -13   2   6      198.25      199.03      7.90 o 
 -12   2   6      514.78      473.59      8.66 o 
 -11   2   6      932.66      883.80     12.43 o 
 -10   2   6        0.06        2.38      1.16 o 
  -9   2   6      124.50      142.23      3.22 o 
  -8   2   6      244.56      255.86      4.42 o 
  -7   2   6      126.85      131.02      2.77 o 
  -6   2   6      341.11      344.06      6.93 o 
  -5   2   6     1145.34     1064.95     13.87 o 
  -4   2   6     3756.74     4176.20     59.07 o 
  -3   2   6     1999.85     1898.64     20.77 o 
  -2   2   6      494.66      528.92     10.80 o 
  -1   2   6      996.32     1074.09     13.38 o 
   0   2   6      122.95      158.27      4.16 o 
   1   2   6      448.00      503.10      8.29 o 
   2   2   6      636.70      591.04      9.45 o 
   3   2   6      790.82      680.27     12.42 o 
   4   2   6      190.79      202.72      5.55 o 
   5   2   6      219.08      215.93      5.91 o 
   6   2   6     1444.82     1365.25     18.84 o 
   7   2   6       31.30       22.21      2.62 o 
   8   2   6        6.56        6.87      1.69 o 
   9   2   6       84.75       88.48      4.49 o 
  10   2   6      126.92      123.70      4.27 o 
  11   2   6      967.65      997.94     15.33 o 
  12   2   6       23.15       23.59      3.69 o 
  13   2   6      529.94      562.06     15.42 o 
 -17   3   6      211.50      203.48     11.23 o 
 -16   3   6      254.86      277.40     14.47 o 
 -15   3   6      438.50      439.68      9.77 o 
 -14   3   6       30.23       26.51      2.77 o 
 -13   3   6      293.39      281.83     11.86 o 
 -12   3   6      379.47      359.07     11.84 o 
 -11   3   6      179.97      177.87      4.53 o 
 -10   3   6     1220.26     1159.06     13.63 o 
  -9   3   6     3944.57     3858.95     30.52 o 
  -8   3   6     1275.92     1300.88     12.78 o 
  -7   3   6     2261.78     2343.60     25.16 o 
  -6   3   6      487.59      521.25     14.10 o 
  -5   3   6     1112.79     1089.46     12.32 o 
  -4   3   6      141.89      138.97      4.19 o 
  -3   3   6      447.46      460.63      7.36 o 
  -2   3   6        4.18       14.11      1.22 o 
  -1   3   6      178.52      135.25      4.32 o 
   0   3   6      952.65      957.68     11.12 o 
   1   3   6      138.76      130.53      3.55 o 
   2   3   6      322.21      310.08      6.73 o 
   3   3   6       19.25       35.46      2.58 o 
   4   3   6       84.30       66.27      3.51 o 
   5   3   6       31.99       36.86      2.88 o 
   6   3   6       45.63       72.18      3.89 o 
   7   3   6       92.71      109.74      4.77 o 
   8   3   6        2.82        0.36      1.60 o 
   9   3   6      477.30      478.10     10.71 o 
  10   3   6      122.77      134.66      6.23 o 
  11   3   6        0.31       -1.59      1.59 o 
  12   3   6      130.54      141.64      5.68 o 
  13   3   6       16.84       18.63      3.57 o 
 -17   4   6      464.59      490.15     13.72 o 
 -16   4   6      132.80      146.42     11.48 o 
 -15   4   6       14.21       19.09      3.44 o 
 -14   4   6       27.97       26.59      3.57 o 
 -13   4   6       83.37       87.54      5.46 o 
 -12   4   6      120.40      102.40      3.80 o 
 -11   4   6      417.16      418.67      8.16 o 
 -10   4   6       10.14        7.62      1.61 o 
  -9   4   6      274.32      266.21      5.59 o 
  -8   4   6      547.42      577.32      8.41 o 
  -7   4   6       12.14       11.22      1.80 o 
  -6   4   6      319.32      301.37      5.86 o 
  -5   4   6      513.73      493.85      8.34 o 
  -4   4   6      174.97      175.87      4.51 o 
  -3   4   6     1504.31     1511.66     18.16 o 
  -2   4   6       49.29       49.59      2.29 o 
  -1   4   6      290.55      259.54      8.10 o 
   0   4   6      159.75      148.24      4.26 o 
   1   4   6        1.47        1.13      1.03 o 
   2   4   6       98.63      110.71      4.23 o 
   3   4   6     1101.55     1088.36     13.24 o 
   4   4   6      744.19      701.48     11.85 o 
   5   4   6     1020.36     1016.75     15.54 o 
   6   4   6       52.98       55.22      3.60 o 
   7   4   6        1.25        1.46      1.69 o 
   8   4   6      117.67      128.13      5.52 o 
   9   4   6      505.23      506.39     11.42 o 
  10   4   6        4.39       10.37      3.72 o 
  11   4   6      291.63      313.90     12.14 o 
  12   4   6       13.47       15.51      3.38 o 
 -16   5   6        3.26        2.60      2.94 o 
 -15   5   6      207.79      190.79     12.28 o 
 -14   5   6        3.90        5.98      2.19 o 
 -13   5   6       18.76       13.97      3.39 o 
 -12   5   6       27.02       29.57      2.97 o 
 -11   5   6        1.62        3.69      2.54 o 
 -10   5   6        3.00        2.27      2.05 o 
  -9   5   6       59.84       56.02      2.71 o 
  -8   5   6     1029.55      999.38     18.94 o 
  -7   5   6     2036.88     2032.01     30.04 o 
  -6   5   6     1479.12     1432.02     17.23 o 
  -5   5   6     1961.67     1940.07     22.65 o 
  -4   5   6       64.05       60.20      2.98 o 
  -3   5   6       28.87       28.63      2.18 o 
  -2   5   6       16.22       17.94      2.46 o 
  -1   5   6       37.36       30.20      2.12 o 
   0   5   6      198.81      196.35      4.94 o 
   1   5   6      222.62      206.64      4.56 o 
   2   5   6        4.25        6.71      1.62 o 
   3   5   6      381.51      372.59      6.86 o 
   4   5   6      228.55      218.35      5.74 o 
   5   5   6       14.94       10.14      2.09 o 
   6   5   6        0.36        0.24      1.71 o 
   7   5   6      151.54      156.07      5.99 o 
   8   5   6       11.56       15.22      3.15 o 
   9   5   6      205.52      194.49      9.11 o 
  10   5   6       88.17       87.89      7.21 o 
  11   5   6      243.60      247.74     20.58 o 
  12   5   6      133.13      147.47      8.96 o 
 -15   6   6        3.72        3.24      2.49 o 
 -14   6   6       14.62        8.09      2.76 o 
 -13   6   6       30.62       38.09      4.16 o 
 -12   6   6        0.09        5.33      2.54 o 
 -11   6   6      484.08      490.26     13.36 o 
 -10   6   6       44.47       49.70      3.81 o 
  -9   6   6      191.37      182.66      7.18 o 
  -8   6   6     1301.89     1224.64     20.59 o 
  -7   6   6      179.39      166.44      5.23 o 
  -6   6   6      713.05      732.13     12.03 o 
  -5   6   6      131.70      109.22      5.83 o 
  -4   6   6        0.71        1.45      1.42 o 
  -3   6   6      382.13      393.22      7.63 o 
  -2   6   6        0.34       -1.09      1.09 o 
  -1   6   6      192.90      187.42      5.19 o 
   0   6   6      407.66      392.88      7.18 o 
   1   6   6        0.00       -0.08      1.13 o 
   2   6   6       15.57       18.75      2.17 o 
   3   6   6        5.47        9.46      1.65 o 
   4   6   6      458.02      451.31      9.21 o 
   5   6   6       20.28       15.68      2.35 o 
   6   6   6      140.12      135.21      6.46 o 
   7   6   6        0.34        2.03      2.93 o 
   8   6   6       70.28       81.51      6.28 o 
   9   6   6      522.22      518.86     15.17 o 
  10   6   6       52.81       51.35      5.73 o 
  11   6   6      124.43      137.59      8.56 o 
 -14   7   6       30.06       39.11      4.63 o 
 -13   7   6      162.22      149.11      7.18 o 
 -12   7   6       13.50       26.43      6.99 o 
 -11   7   6      132.71      127.00      6.29 o 
 -10   7   6      146.50      148.61      9.87 o 
  -9   7   6       18.78       16.38      4.82 o 
  -8   7   6       52.34       57.44      4.94 o 
  -7   7   6      817.77      796.31     16.42 o 
  -6   7   6        4.07        2.97      2.71 o 
  -5   7   6      392.78      396.85      8.82 o 
  -4   7   6       13.64       16.70      2.34 o 
  -3   7   6      267.15      254.02      6.92 o 
  -2   7   6        0.53       -0.14      1.48 o 
  -1   7   6      358.51      360.13     13.13 o 
   0   7   6      645.24      611.81     10.95 o 
   1   7   6       83.49       83.30      3.69 o 
   2   7   6      161.04      166.29      4.90 o 
   3   7   6       37.06       38.15      2.99 o 
   4   7   6       33.67       36.72      3.33 o 
   5   7   6      162.69      144.72      5.72 o 
   6   7   6       90.47       89.95      6.03 o 
   7   7   6       58.51       63.01      6.33 o 
   8   7   6       36.12       35.95      6.20 o 
   9   7   6      212.83      199.78     13.81 o 
  10   7   6       60.05       48.49      8.53 o 
 -13   8   6       13.89       11.52      5.42 o 
 -12   8   6        3.94        2.06      2.64 o 
 -11   8   6        6.25        2.67      2.57 o 
 -10   8   6      131.07      128.75      8.68 o 
  -9   8   6      342.58      378.02     39.80 o 
  -8   8   6      111.58      111.54      6.09 o 
  -7   8   6      169.91      181.76      7.50 o 
  -6   8   6      419.45      429.89     10.29 o 
  -5   8   6      120.59      117.10      5.04 o 
  -4   8   6       30.93       29.81      3.80 o 
  -3   8   6        1.51        0.48      2.19 o 
  -2   8   6        0.15        2.53      2.19 o 
  -1   8   6       22.51       27.27      3.51 o 
   0   8   6        4.31        4.57      2.89 o 
   1   8   6     1287.50     1202.45     33.17 o 
   2   8   6      352.07      358.10     14.77 o 
   3   8   6      104.76       96.78     10.45 o 
   4   8   6      237.91      229.00     13.11 o 
   5   8   6       19.69       25.59      3.91 o 
   6   8   6       37.13       34.95      4.28 o 
   7   8   6       44.68       48.59      7.88 o 
   8   8   6       10.28       17.16      6.17 o 
 -11   9   6        2.26        5.15      2.83 o 
 -10   9   6      135.17      156.89     17.49 o 
  -9   9   6       69.71       86.21     10.55 o 
  -8   9   6        5.79        3.33      2.76 o 
  -7   9   6       16.53       23.52      3.72 o 
  -6   9   6       25.09       25.89      3.41 o 
  -5   9   6      288.56      269.43     10.88 o 
  -4   9   6      224.10      227.38      9.07 o 
  -3   9   6      174.89      196.08     13.38 o 
  -2   9   6        7.27        3.26      3.01 o 
  -1   9   6       27.47       18.07      6.03 o 
   0   9   6      233.34      224.93     12.66 o 
   1   9   6        7.95        1.21      3.62 o 
   2   9   6      250.81      250.26     13.27 o 
   3   9   6        1.00        6.14      3.46 o 
   4   9   6       24.60       19.14      5.72 o 
   5   9   6        0.04        0.97      2.81 o 
   6   9   6        0.34       -0.31      2.84 o 
   7   9   6        8.65        6.33      5.12 o 
  -9  10   6      145.61      106.97      9.03 o 
  -8  10   6        0.02        1.40      2.76 o 
  -7  10   6      175.64      186.26      8.53 o 
  -6  10   6        0.28        1.24      2.36 o 
  -5  10   6      104.86      114.90      7.61 o 
  -4  10   6        1.12       -0.74      2.36 o 
  -3  10   6        1.86        5.43      4.22 o 
  -2  10   6       29.38       40.40      6.63 o 
  -1  10   6       71.13       80.20      8.44 o 
   0  10   6       74.92       87.44      9.05 o 
   1  10   6      122.72      124.22     10.25 o 
   2  10   6      106.58      105.53      9.65 o 
   3  10   6        0.52        0.41      3.33 o 
   4  10   6        1.89        2.49      3.33 o 
  -3  11   6      273.40      290.06     16.28 o 
  -2  11   6       46.96       42.21      7.24 o 
 -18   1   7       26.61       29.15      4.13 o 
 -17   1   7        7.17        5.94      2.96 o 
 -16   1   7        1.68        2.22      2.26 o 
 -15   1   7        0.79        3.20      2.16 o 
 -14   1   7      116.83      104.45      5.08 o 
 -13   1   7       40.67       26.95      3.01 o 
 -12   1   7      195.09      168.71      5.91 o 
 -11   1   7      271.94      244.96      6.92 o 
 -10   1   7      438.93      379.58      8.57 o 
  -9   1   7      421.31      365.62      9.40 o 
  -8   1   7      212.60      207.25      6.18 o 
  -7   1   7       19.92       24.30      2.01 o 
  -6   1   7      984.83     1002.89     22.89 o 
  -5   1   7       72.37       84.32      4.19 o 
  -4   1   7      171.60      184.07      3.94 o 
  -3   1   7       64.60       68.39      2.08 o 
  -2   1   7      406.60      389.68      6.41 o 
  -1   1   7       36.05       20.85      1.73 o 
   0   1   7        0.28        1.61      1.07 o 
   1   1   7       23.28       12.77      1.57 o 
   2   1   7       86.90       78.84      3.27 o 
   3   1   7        6.26        7.69      1.48 o 
   4   1   7       32.09       36.68      2.63 o 
   5   1   7       16.68       21.04      2.95 o 
   6   1   7      212.65      220.06      6.42 o 
   7   1   7      262.16      253.05      7.69 o 
   8   1   7       14.78        7.80      2.84 o 
   9   1   7      157.32      153.01      5.30 o 
  10   1   7      170.70      158.41      5.69 o 
  11   1   7        2.06        2.44      2.08 o 
  12   1   7       36.68       39.40      3.75 o 
 -17   2   7        4.94        4.11      2.91 o 
 -16   2   7        0.82       -1.37      3.66 o 
 -15   2   7       42.83       34.98      3.94 o 
 -14   2   7       17.62       21.44      4.70 o 
 -13   2   7      124.27      127.21      5.50 o 
 -12   2   7        3.49        3.81      1.92 o 
 -11   2   7      182.65      187.98      6.04 o 
 -10   2   7      342.05      373.90      9.75 o 
  -9   2   7     2638.23     2621.28     32.28 o 
  -8   2   7      324.19      301.60      6.93 o 
  -7   2   7       17.36       19.66      1.78 o 
  -6   2   7       23.62       24.81      4.10 o 
  -5   2   7      185.81      187.66      6.50 o 
  -4   2   7       41.20       35.57      1.99 o 
  -3   2   7      353.13      381.89      7.62 o 
  -2   2   7      260.34      243.57      5.24 o 
  -1   2   7      256.43      261.54      5.49 o 
   0   2   7       61.04       62.54      2.87 o 
   1   2   7       12.90       11.92      1.68 o 
   2   2   7      117.50      114.43      4.09 o 
   3   2   7       43.32       39.66      2.81 o 
   4   2   7        0.07        1.58      1.43 o 
   5   2   7     1033.72      971.95     14.95 o 
   6   2   7     1081.48     1097.99     16.74 o 
   7   2   7        4.59        4.00      1.91 o 
   8   2   7      185.66      194.18      6.75 o 
   9   2   7       76.14       65.82      3.22 o 
  10   2   7      103.20      118.78      5.26 o 
  11   2   7       20.30       16.59      2.70 o 
  12   2   7       63.36       68.83      4.51 o 
 -17   3   7       34.17       30.30      5.57 o 
 -16   3   7       46.94       54.89     10.52 o 
 -15   3   7       11.53       11.73      2.94 o 
 -14   3   7      207.56      189.17     10.62 o 
 -13   3   7       85.33       96.36      5.44 o 
 -12   3   7       12.90       15.41      2.28 o 
 -11   3   7      119.41       98.53      3.83 o 
 -10   3   7      104.81      110.51      3.85 o 
  -9   3   7       43.46       43.41      2.45 o 
  -8   3   7      429.16      428.27      7.25 o 
  -7   3   7       96.19       88.68      3.68 o 
  -6   3   7      967.63      970.58     14.36 o 
  -5   3   7       12.50       15.36      1.25 o 
  -4   3   7      173.93      187.58      6.78 o 
  -3   3   7        8.05       16.27      2.00 o 
  -2   3   7      170.26      167.33      6.18 o 
  -1   3   7       18.92       12.46      1.69 o 
   0   3   7      592.66      554.85      9.39 o 
   1   3   7      135.41      137.58      4.43 o 
   2   3   7      465.85      477.69      9.01 o 
   3   3   7      167.61      154.42      8.02 o 
   4   3   7        7.37        9.27      2.49 o 
   5   3   7        0.39       -0.09      1.47 o 
   6   3   7        1.34       -0.57      1.59 o 
   7   3   7       62.49       54.88      3.88 o 
   8   3   7      174.80      177.54      6.60 o 
   9   3   7       44.42       44.76      3.89 o 
  10   3   7      108.15      110.72      5.86 o 
  11   3   7       96.71      106.41      4.43 o 
  12   3   7       36.38       47.15      4.73 o 
 -17   4   7       11.53       11.18      9.35 o 
 -16   4   7       27.82       36.88      7.54 o 
 -15   4   7       18.69       13.37      4.19 o 
 -14   4   7      121.34      136.92      5.38 o 
 -13   4   7        5.65       -0.47      2.14 o 
 -12   4   7       70.89       86.51      4.16 o 
 -11   4   7      365.34      350.70      7.93 o 
 -10   4   7     1101.77     1030.97     13.52 o 
  -9   4   7       87.70      110.51      3.33 o 
  -8   4   7      582.67      619.88     11.14 o 
  -7   4   7      484.96      515.99     12.97 o 
  -6   4   7      187.54      182.75      5.36 o 
  -5   4   7       66.91       73.63      4.79 o 
  -4   4   7     2536.33     2571.57     31.21 o 
  -3   4   7        8.54        5.45      1.52 o 
  -2   4   7      704.10      651.67      9.80 o 
  -1   4   7       11.40        6.42      1.21 o 
   0   4   7       53.42       55.08      3.09 o 
   1   4   7      528.00      507.02     10.93 o 
   2   4   7      109.99       99.17      4.24 o 
   3   4   7      190.11      196.99      5.97 o 
   4   4   7       11.36       12.40      2.22 o 
   5   4   7      146.51      134.84      5.37 o 
   6   4   7      273.65      270.92      8.52 o 
   7   4   7      363.70      332.19      9.76 o 
   8   4   7      151.02      167.19      6.56 o 
   9   4   7       60.36       54.66      5.95 o 
  10   4   7       31.82       26.74      4.99 o 
  11   4   7       18.55       24.72      4.88 o 
 -16   5   7      159.15      158.98     10.31 o 
 -15   5   7       79.01       85.81      5.74 o 
 -14   5   7      753.02      794.72     29.87 o 
 -13   5   7       64.27       67.49      4.18 o 
 -12   5   7       61.63       61.67      3.66 o 
 -11   5   7      207.24      215.76      6.13 o 
 -10   5   7        0.29       -1.92      2.26 o 
  -9   5   7        0.10       -1.34      1.75 o 
  -8   5   7      876.74      910.98     17.03 o 
  -7   5   7      663.02      659.06     13.50 o 
  -6   5   7      221.94      220.56      6.14 o 
  -5   5   7      849.32      837.92     15.49 o 
  -4   5   7      551.96      538.91     10.07 o 
  -3   5   7       49.56       42.02      3.05 o 
  -2   5   7      190.35      183.59      6.09 o 
  -1   5   7       10.02       12.78      1.65 o 
   0   5   7      764.62      744.66     12.42 o 
   1   5   7      168.39      161.77      4.38 o 
   2   5   7      876.86      849.52     13.86 o 
   3   5   7      322.37      309.13      7.80 o 
   4   5   7      110.60      106.40      4.83 o 
   5   5   7       69.00       61.08      4.01 o 
   6   5   7       13.63       17.13      2.75 o 
   7   5   7       21.73       19.18      4.01 o 
   8   5   7      523.48      546.25     13.79 o 
   9   5   7      157.85      160.87      7.86 o 
  10   5   7      177.49      193.54      9.84 o 
  11   5   7       19.92       16.11      5.22 o 
 -15   6   7       16.33       11.82      3.48 o 
 -14   6   7       71.75       91.00      4.92 o 
 -13   6   7       18.28       14.66      4.17 o 
 -12   6   7      381.10      394.74     11.04 o 
 -11   6   7        4.59        5.07      2.41 o 
 -10   6   7      250.39      280.30      8.59 o 
  -9   6   7        2.02        2.82      2.13 o 
  -8   6   7      280.47      298.28      8.77 o 
  -7   6   7        5.08        1.90      1.43 o 
  -6   6   7       55.17       53.85      3.22 o 
  -5   6   7      372.63      360.49      9.36 o 
  -4   6   7     1402.59     1442.25     20.33 o 
  -3   6   7       76.44       68.87      3.75 o 
  -2   6   7     1129.21     1106.54     16.86 o 
  -1   6   7      124.24      123.12      4.78 o 
   0   6   7      414.63      398.85      7.52 o 
   1   6   7      198.17      209.29      5.30 o 
   2   6   7       22.31       24.26      2.25 o 
   3   6   7      343.98      337.36      9.32 o 
   4   6   7      521.75      539.28     13.10 o 
   5   6   7        0.21        0.72      1.99 o 
   6   6   7      371.66      373.09     10.77 o 
   7   6   7       25.88       26.48      4.04 o 
   8   6   7        5.68        8.49      4.99 o 
   9   6   7        1.71        0.46      3.14 o 
  10   6   7       21.15       21.57      5.57 o 
 -14   7   7      279.22      325.92     10.87 o 
 -13   7   7       45.29       45.50      4.61 o 
 -12   7   7      163.91      158.86      7.33 o 
 -11   7   7        0.14        2.87      3.18 o 
 -10   7   7        8.16       15.78      4.01 o 
  -9   7   7      151.93      131.85     15.38 o 
  -8   7   7      726.15      715.57     19.86 o 
  -7   7   7      109.84      108.23     10.16 o 
  -6   7   7      550.35      517.95     13.21 o 
  -5   7   7       58.99       60.47      4.27 o 
  -4   7   7      370.11      369.69      9.62 o 
  -3   7   7       86.68       91.64      5.40 o 
  -2   7   7       69.76       62.94      6.85 o 
  -1   7   7     1007.50      971.63     19.45 o 
   0   7   7      526.67      514.57     10.53 o 
   1   7   7        2.72        3.45      1.63 o 
   2   7   7      881.41      885.49     14.35 o 
   3   7   7        0.57        0.22      1.74 o 
   4   7   7      162.55      159.92     10.83 o 
   5   7   7      177.81      177.90      8.71 o 
   6   7   7        0.07       -0.54      2.69 o 
   7   7   7       13.60       16.24      3.83 o 
   8   7   7      201.15      227.37     12.94 o 
   9   7   7        5.64        6.58      3.88 o 
 -12   8   7      439.46      467.21     13.09 o 
 -11   8   7       33.05       51.68      6.67 o 
 -10   8   7      641.77      648.72     32.56 o 
  -9   8   7        0.80        1.99      3.46 o 
  -8   8   7      271.00      278.21     14.55 o 
  -7   8   7       20.48       19.46      3.73 o 
  -6   8   7       40.44       37.18      3.68 o 
  -5   8   7        3.87        0.10      2.44 o 
  -4   8   7      186.84      214.31      9.93 o 
  -3   8   7       60.45       64.21      5.91 o 
  -2   8   7      568.63      569.35     21.41 o 
  -1   8   7      221.39      208.42     16.88 o 
   0   8   7      548.24      551.77     19.90 o 
   1   8   7       19.44        9.59      4.85 o 
   2   8   7      288.00      287.44      9.85 o 
   3   8   7      176.56      173.36      8.74 o 
   4   8   7      229.69      247.69     14.05 o 
   5   8   7        5.79        5.49      3.77 o 
   6   8   7      248.67      247.47     14.67 o 
   7   8   7       16.10        8.14      5.12 o 
 -10   9   7        0.20       -1.33      4.01 o 
  -9   9   7       92.23       99.12     15.68 o 
  -8   9   7      174.38      195.03      8.49 o 
  -7   9   7      118.07      130.48      6.94 o 
  -6   9   7      839.63      902.82     18.97 o 
  -5   9   7       37.53       41.86      4.05 o 
  -4   9   7      532.43      549.16     17.17 o 
  -3   9   7      106.87      119.68      7.92 o 
  -2   9   7        0.80       -2.41      3.62 o 
  -1   9   7       73.07       61.51      7.24 o 
   0   9   7       45.40       60.91      7.24 o 
   1   9   7       81.54       71.55      6.47 o 
   2   9   7      397.91      364.05     13.27 o 
   3   9   7       55.96       62.32      6.36 o 
   4   9   7      359.91      357.86     26.23 o 
   5   9   7        0.76       -0.36      4.82 o 
  -7  10   7       51.52       47.36      5.04 o 
  -6  10   7        0.49        0.59      2.54 o 
  -5  10   7       19.28       16.38      3.77 o 
  -4  10   7       18.11       15.08      3.61 o 
  -3  10   7      159.26      166.44     12.06 o 
  -2  10   7      321.06      371.47     18.09 o 
  -1  10   7        2.90        1.81      4.82 o 
   0  10   7      291.42      328.05     16.88 o 
   1  10   7      139.43      159.20     11.46 o 
   2  10   7       19.99       25.44      4.91 o 
 -17   0   8      530.54      582.75     18.74 o 
 -16   0   8       74.81       81.40      7.47 o 
 -15   0   8      376.49      390.26     14.28 o 
 -14   0   8        6.33        7.34      3.46 o 
 -13   0   8       54.24       58.52     16.28 o 
 -12   0   8      241.34      224.74     17.49 o 
 -11   0   8     2383.08     2278.98     55.48 o 
 -10   0   8      161.11      146.90      7.47 o 
  -9   0   8      741.45      723.95     23.82 o 
  -8   0   8      101.10      114.19      6.47 o 
  -7   0   8     1627.19     1741.23     32.58 o 
  -6   0   8      597.49      632.26     15.05 o 
  -5   0   8      409.83      447.46     11.40 o 
  -4   0   8     1201.42     1311.19     35.58 o 
  -3   0   8     2970.85     3070.11     39.61 o 
  -2   0   8        5.28        1.57      2.01 o 
  -1   0   8     8029.24     8137.42    165.23 o 
   0   0   8      192.18      194.09     15.08 o 
   1   0   8     5405.95     5265.76     86.49 o 
   2   0   8       84.17       87.59      6.52 o 
   3   0   8        7.56        2.72      2.77 o 
   4   0   8      304.14      307.00     13.77 o 
   5   0   8      347.10      409.61     11.83 o 
   6   0   8       16.54        8.33      2.67 o 
   7   0   8      552.52      648.94     15.19 o 
   8   0   8      120.41      135.96      9.59 o 
   9   0   8      150.17      174.50      8.33 o 
  10   0   8      228.86      211.92     12.43 o 
  11   0   8      212.17      191.61      9.44 o 
 -17   1   8        9.37        4.22      2.87 o 
 -16   1   8        7.32        5.55      2.65 o 
 -15   1   8      126.73      125.43      6.27 o 
 -14   1   8       18.50       19.45      2.95 o 
 -13   1   8      906.23      857.39     15.49 o 
 -12   1   8        0.26        4.36      1.95 o 
 -11   1   8     1236.55     1254.02     19.31 o 
 -10   1   8      275.08      280.52      7.49 o 
  -9   1   8       33.85       49.68      3.38 o 
  -8   1   8      140.75      166.68      5.30 o 
  -7   1   8     1470.24     1431.80     23.76 o 
  -6   1   8       91.06      118.45      5.83 o 
  -5   1   8     1051.57      947.29     17.69 o 
  -4   1   8      116.97      138.23      5.46 o 
  -3   1   8     1822.60     1813.68     20.90 o 
  -2   1   8      446.03      530.54      7.38 o 
  -1   1   8      913.59      971.11     13.42 o 
   0   1   8     1944.56     1939.78     22.44 o 
   1   1   8        0.56        0.75      1.19 o 
   2   1   8       80.85       68.50      3.32 o 
   3   1   8     1394.09     1333.11     21.73 o 
   4   1   8        2.29        0.55      1.46 o 
   5   1   8      348.76      325.36      7.91 o 
   6   1   8       88.40      103.34      4.74 o 
   7   1   8       16.05       11.08      2.07 o 
   8   1   8        6.63        5.94      1.99 o 
   9   1   8      606.62      569.19     10.75 o 
  10   1   8       34.91       29.21      3.30 o 
  11   1   8      156.49      188.91      6.74 o 
 -17   2   8      235.86      229.19     10.22 o 
 -16   2   8       62.62       50.56      4.74 o 
 -15   2   8      360.31      328.25     11.28 o 
 -14   2   8        1.90        1.85      1.99 o 
 -13   2   8       19.16       16.85      2.71 o 
 -12   2   8       49.36       41.98      3.33 o 
 -11   2   8      358.73      356.48     12.79 o 
 -10   2   8      757.72      704.37     12.80 o 
  -9   2   8     1550.67     1485.13     21.00 o 
  -8   2   8       35.19       37.25      3.83 o 
  -7   2   8     1660.49     1690.11     27.85 o 
  -6   2   8       13.84       16.89      2.74 o 
  -5   2   8       21.45       27.07      3.14 o 
  -4   2   8       14.80       18.35      1.56 o 
  -3   2   8      616.23      598.53     12.19 o 
  -2   2   8      437.74      439.62      7.74 o 
  -1   2   8     3601.22     3411.96     42.51 o 
   0   2   8        8.41       15.38      1.96 o 
   1   2   8     2169.77     2141.49     25.16 o 
   2   2   8       84.52       85.68      3.78 o 
   3   2   8      136.98      107.92      4.48 o 
   4   2   8       16.57       12.56      2.16 o 
   5   2   8      124.98      144.11      5.45 o 
   6   2   8       27.49       31.23      3.09 o 
   7   2   8      507.89      531.82     13.45 o 
   8   2   8      218.58      200.77      7.26 o 
   9   2   8      930.58      912.66     16.78 o 
  10   2   8       89.20       89.33      5.72 o 
  11   2   8      151.33      149.63      6.18 o 
 -17   3   8       60.00       76.35     14.47 o 
 -16   3   8       28.87       21.98      3.59 o 
 -15   3   8        3.92        2.21      2.54 o 
 -14   3   8        0.06        3.62      2.70 o 
 -13   3   8      773.01      800.44     16.86 o 
 -12   3   8      117.38      110.95      5.64 o 
 -11   3   8      945.16      943.70     15.75 o 
 -10   3   8      380.66      402.76     15.91 o 
  -9   3   8       48.79       54.86      3.31 o 
  -8   3   8      294.85      270.30     18.73 o 
  -7   3   8     1800.41     1696.98     28.17 o 
  -6   3   8       10.02       14.57      3.96 o 
  -5   3   8     2286.39     2270.25     44.26 o 
  -4   3   8      146.98      140.10      5.03 o 
  -3   3   8     2619.85     2563.16     28.49 o 
  -2   3   8      302.75      294.73      6.46 o 
  -1   3   8      163.54      140.75      5.16 o 
   0   3   8        0.07       -1.11      1.11 o 
   1   3   8       59.56       48.61      3.08 o 
   2   3   8      645.78      635.09     11.12 o 
   3   3   8      656.14      654.50     11.74 o 
   4   3   8      494.30      438.57      9.53 o 
   5   3   8      114.57      114.73      5.09 o 
   6   3   8        4.26        3.32      1.90 o 
   7   3   8        9.56        7.54      2.42 o 
   8   3   8       12.60        5.38      2.47 o 
   9   3   8       51.50       60.20      4.72 o 
  10   3   8      136.27      153.53      7.14 o 
  11   3   8      244.87      272.43      9.62 o 
 -16   4   8        2.19        1.90      3.65 o 
 -15   4   8      218.07      224.09      8.90 o 
 -14   4   8      191.88      210.54      8.32 o 
 -13   4   8        5.35        9.14      2.79 o 
 -12   4   8       20.02       24.14      3.13 o 
 -11   4   8       43.13       46.33      3.92 o 
 -10   4   8      222.17      223.53      7.34 o 
  -9   4   8      763.27      728.82     18.11 o 
  -8   4   8      141.01      159.83      7.68 o 
  -7   4   8      543.74      530.15     13.21 o 
  -6   4   8        0.42        2.44      2.19 o 
  -5   4   8        8.04       15.29      2.87 o 
  -4   4   8        7.25        6.39      2.12 o 
  -3   4   8      252.23      240.83      7.49 o 
  -2   4   8      192.13      190.58      5.47 o 
  -1   4   8      900.19      897.83     13.68 o 
   0   4   8       90.91      103.31      4.31 o 
   1   4   8      373.57      336.73     10.88 o 
   2   4   8      162.71      161.09      5.50 o 
   3   4   8      483.03      466.87      9.85 o 
   4   4   8       30.33       30.94      4.14 o 
   5   4   8       91.91       89.82      4.78 o 
   6   4   8       15.73       13.87      2.67 o 
   7   4   8      592.83      579.82     12.43 o 
   8   4   8      116.18      130.57      6.24 o 
   9   4   8      266.01      285.35      9.23 o 
  10   4   8       20.90       20.88      5.14 o 
 -15   5   8        9.91       14.62      4.73 o 
 -14   5   8       20.14       25.15     13.57 o 
 -13   5   8      220.96      201.75      7.91 o 
 -12   5   8       26.70       21.72      3.35 o 
 -11   5   8       69.83       72.00      4.37 o 
 -10   5   8      155.42      157.20      5.40 o 
  -9   5   8      208.54      207.45      9.81 o 
  -8   5   8      195.49      220.69      7.37 o 
  -7   5   8      291.47      275.39      8.07 o 
  -6   5   8      759.82      704.17     15.42 o 
  -5   5   8     1776.06     1789.19     24.02 o 
  -4   5   8        0.49        2.17      2.19 o 
  -3   5   8     2006.04     1930.81     38.50 o 
  -2   5   8      790.90      780.88     14.20 o 
  -1   5   8      494.92      495.91      9.80 o 
   0   5   8      234.96      229.08      6.70 o 
   1   5   8        3.45        0.78      1.63 o 
   2   5   8      727.12      681.38     12.43 o 
   3   5   8      201.12      187.68      6.33 o 
   4   5   8       46.40       41.55      3.59 o 
   5   5   8      314.92      303.38      8.46 o 
   6   5   8      103.60      104.31      5.45 o 
   7   5   8        2.86        5.84      2.64 o 
   8   5   8      186.19      177.58      8.44 o 
   9   5   8       95.06       91.68      6.56 o 
 -15   6   8        0.44       -2.31      3.18 o 
 -14   6   8       46.30       49.39      6.35 o 
 -13   6   8       43.93       41.66      3.65 o 
 -12   6   8       21.55       21.39      2.75 o 
 -11   6   8        0.40        0.23      2.31 o 
 -10   6   8        6.14        5.07      2.41 o 
  -9   6   8      599.28      582.87     13.36 o 
  -8   6   8        0.97        1.37      2.13 o 
  -7   6   8       97.70       92.73      4.70 o 
  -6   6   8      245.66      241.04      5.95 o 
  -5   6   8       32.42       34.61      3.48 o 
  -4   6   8        2.13        1.86      1.77 o 
  -3   6   8      172.22      166.12      7.83 o 
  -2   6   8        2.21        2.41      1.71 o 
  -1   6   8      405.96      397.49     13.58 o 
   0   6   8        8.51       10.62      2.29 o 
   1   6   8      719.58      702.95     12.84 o 
   2   6   8      144.87      146.70      7.92 o 
   3   6   8       62.48       64.46      8.51 o 
   4   6   8        8.22        7.59      2.68 o 
   5   6   8        2.85        3.25      2.46 o 
   6   6   8       90.43      103.09      9.31 o 
   7   6   8       87.96       99.39      9.49 o 
   8   6   8       38.67       42.49      6.88 o 
 -13   7   8        7.07        7.61      3.07 o 
 -12   7   8       62.52       66.14      7.54 o 
 -11   7   8      111.01      127.03     12.97 o 
 -10   7   8      206.04      224.96     11.32 o 
  -9   7   8      264.68      253.31     11.32 o 
  -8   7   8      734.25      745.22     25.03 o 
  -7   7   8       69.51       71.67      3.92 o 
  -6   7   8      195.28      183.81      5.64 o 
  -5   7   8      267.93      278.05      9.25 o 
  -4   7   8       40.58       38.86      3.68 o 
  -3   7   8       30.77       27.86      3.28 o 
  -2   7   8      545.32      551.95     12.55 o 
  -1   7   8      189.19      196.56      5.86 o 
   0   7   8      264.41      269.03      8.45 o 
   1   7   8        4.51        3.69      2.03 o 
   2   7   8        4.61        4.77      2.35 o 
   3   7   8      240.20      241.03     10.10 o 
   4   7   8       24.14       26.46      3.73 o 
   5   7   8        1.39        2.32      2.57 o 
   6   7   8        0.10       -1.81      2.87 o 
   7   7   8       74.54       68.98      6.64 o 
 -12   8   8      299.12      327.25     14.60 o 
 -11   8   8        1.60        0.57      3.65 o 
 -10   8   8       69.96       94.15      8.14 o 
  -9   8   8        0.05       -3.10      3.10 o 
  -8   8   8        0.50       -0.20      2.21 o 
  -7   8   8      103.43      111.32      5.89 o 
  -6   8   8      188.33      202.51      8.79 o 
  -5   8   8      142.18      172.79     11.46 o 
  -4   8   8      211.65      205.78     10.13 o 
  -3   8   8      140.92      144.12      8.58 o 
  -2   8   8        8.51        7.42      2.74 o 
  -1   8   8       34.00       35.54      5.25 o 
   0   8   8        5.88        4.16      2.39 o 
   1   8   8      176.99      180.18      8.34 o 
   2   8   8        0.63       -1.31      2.45 o 
   3   8   8      579.77      580.83     15.70 o 
   4   8   8      428.84      458.57     13.84 o 
   5   8   8        3.82        0.67      4.52 o 
   6   8   8      139.84      137.71     11.92 o 
  -9   9   8       15.41        9.18      4.46 o 
  -8   9   8       99.85       96.97      6.41 o 
  -7   9   8        3.66        5.76      2.72 o 
  -6   9   8        0.10        0.38      2.19 o 
  -5   9   8        2.33        1.65      2.21 o 
  -4   9   8       10.12        6.32      3.65 o 
  -3   9   8       32.13       37.61      7.24 o 
  -2   9   8      432.20      445.04     18.69 o 
  -1   9   8       15.93       25.33      5.43 o 
   0   9   8       89.64      108.81      7.58 o 
   1   9   8        9.99       12.06      7.24 o 
   2   9   8        1.11        1.81      5.43 o 
   3   9   8      229.76      205.03     19.30 o 
  -5  10   8       25.05       23.85      4.03 o 
  -4  10   8       54.68       50.05      7.84 o 
  -3  10   8       84.57      103.72     10.25 o 
  -2  10   8       39.68       39.20      6.63 o 
  -1  10   8        1.22        5.43      4.82 o 
 -17   1   9        2.44        3.62      2.87 o 
 -16   1   9        0.21       -2.29      2.34 o 
 -15   1   9       32.42       30.89      3.73 o 
 -14   1   9       29.31       27.36      3.34 o 
 -13   1   9       17.56       17.13      3.55 o 
 -12   1   9      231.49      223.71      7.30 o 
 -11   1   9        0.00        1.80      1.77 o 
 -10   1   9      223.18      204.29      6.62 o 
  -9   1   9        2.16        3.14      1.80 o 
  -8   1   9      355.50      352.94      9.19 o 
  -7   1   9      501.59      464.09      9.20 o 
  -6   1   9      258.09      269.68     14.33 o 
  -5   1   9       91.07      104.77      5.40 o 
  -4   1   9      267.72      274.09      8.47 o 
  -3   1   9       38.40       49.53      3.75 o 
  -2   1   9        0.55       -0.60      1.38 o 
  -1   1   9       46.57       39.43      2.92 o 
   0   1   9       44.00       38.84      3.70 o 
   1   1   9       10.37        6.36      1.62 o 
   2   1   9       17.55       12.94      2.08 o 
   3   1   9       11.07        6.59      1.87 o 
   4   1   9       61.49       53.16      3.55 o 
   5   1   9        2.53        1.18      1.71 o 
   6   1   9       10.51        7.87      3.01 o 
   7   1   9       11.32        8.50      2.47 o 
   8   1   9       36.77       41.61      3.33 o 
   9   1   9       44.57       35.52      3.38 o 
  10   1   9       13.19        4.91      2.47 o 
 -17   2   9        0.04        3.92      3.16 o 
 -16   2   9      171.60      181.84      8.36 o 
 -15   2   9       27.33       31.96      4.05 o 
 -14   2   9       37.94       34.52      4.05 o 
 -13   2   9        9.83       10.30      2.53 o 
 -12   2   9      244.22      206.06      7.08 o 
 -11   2   9       41.77       47.04      3.63 o 
 -10   2   9      122.83      124.76      7.05 o 
  -9   2   9       47.63       41.28      3.65 o 
  -8   2   9      717.25      749.28     29.63 o 
  -7   2   9       92.08       93.96      5.70 o 
  -6   2   9     1296.95     1304.04     33.75 o 
  -5   2   9        9.10        6.24      4.88 o 
  -4   2   9      152.13      140.94     10.62 o 
  -3   2   9       11.77        9.23      3.79 o 
  -2   2   9       20.72       17.14      2.16 o 
  -1   2   9        0.01       -0.63      1.17 o 
   0   2   9      399.05      374.53      7.86 o 
   1   2   9       48.23       45.24      3.56 o 
   2   2   9      223.37      221.72      7.29 o 
   3   2   9        3.42        0.78      1.60 o 
   4   2   9       56.69       56.55      3.78 o 
   5   2   9        1.29       -1.39      1.63 o 
   6   2   9        3.09        0.08      1.76 o 
   7   2   9      126.70      123.48      6.68 o 
   8   2   9      603.85      547.98     17.14 o 
   9   2   9      345.63      353.26     10.87 o 
  10   2   9      247.66      286.10      9.67 o 
 -16   3   9       17.95       17.60      6.56 o 
 -15   3   9       23.88       25.37      3.94 o 
 -14   3   9       29.69       28.42      4.28 o 
 -13   3   9       51.04       48.33      4.46 o 
 -12   3   9      332.22      323.07     11.55 o 
 -11   3   9       65.05       73.94      4.53 o 
 -10   3   9       15.58       21.47      2.70 o 
  -9   3   9       37.97       38.77      7.29 o 
  -8   3   9        9.38       16.30      3.12 o 
  -7   3   9      196.48      194.53      7.87 o 
  -6   3   9       49.56       29.78      3.54 o 
  -5   3   9       26.23       22.10      3.34 o 
  -4   3   9      430.12      409.51     11.32 o 
  -3   3   9       35.28       35.11      3.86 o 
  -2   3   9      345.33      337.09     10.79 o 
  -1   3   9        3.74        4.20      1.66 o 
   0   3   9      123.42      124.36      6.28 o 
   1   3   9       50.63       50.84      4.18 o 
   2   3   9       58.20       59.26      4.06 o 
   3   3   9        7.30        9.37      2.11 o 
   4   3   9      250.28      251.48      8.14 o 
   5   3   9        1.84        0.56      1.87 o 
   6   3   9       19.44       31.11      3.42 o 
   7   3   9       55.36       48.49      4.30 o 
   8   3   9       89.92       84.57      5.44 o 
   9   3   9       10.31        9.59      3.05 o 
 -16   4   9      146.68      181.51      9.95 o 
 -15   4   9       37.27       28.44      4.29 o 
 -14   4   9      118.60      121.12      6.62 o 
 -13   4   9       50.95       48.05      6.35 o 
 -12   4   9       65.72       71.46      5.08 o 
 -11   4   9       89.25       75.88      5.04 o 
 -10   4   9       25.69       31.28      5.11 o 
  -9   4   9      170.02      150.09      7.30 o 
  -8   4   9     1058.57     1049.16     29.68 o 
  -7   4   9      127.10      100.46     11.60 o 
  -6   4   9      943.29      939.40     19.38 o 
  -5   4   9      290.31      282.10      9.54 o 
  -4   4   9      155.49      134.64      6.52 o 
  -3   4   9       58.70       59.34      3.82 o 
  -2   4   9      748.24      758.21     14.02 o 
  -1   4   9       83.53      104.84      6.64 o 
   0   4   9      272.00      248.00     10.48 o 
   1   4   9        0.46        0.03      1.59 o 
   2   4   9       11.08       14.46      2.83 o 
   3   4   9       72.49       71.50      4.31 o 
   4   4   9      589.01      586.47     15.34 o 
   5   4   9       15.19       16.28      2.82 o 
   6   4   9        0.61        2.41      2.27 o 
   7   4   9      145.91      143.01      6.51 o 
   8   4   9       76.45       74.56      5.99 o 
   9   4   9        3.83       -0.03      3.62 o 
 -15   5   9       32.08       29.38      5.74 o 
 -14   5   9       27.04       28.89      3.94 o 
 -13   5   9        7.07        2.23      2.54 o 
 -12   5   9      504.26      542.07     13.37 o 
 -11   5   9       81.02       95.75     11.16 o 
 -10   5   9      446.15      433.26     15.50 o 
  -9   5   9       45.12       36.72      5.20 o 
  -8   5   9      708.08      724.14     26.23 o 
  -7   5   9       16.69       15.28      4.20 o 
  -6   5   9       30.68       33.48      2.43 o 
  -5   5   9       22.51       30.18      4.00 o 
  -4   5   9      404.95      413.28     11.94 o 
  -3   5   9       55.01       56.42      3.99 o 
  -2   5   9     2007.99     1987.32     37.07 o 
  -1   5   9       10.61       12.05      2.32 o 
   0   5   9      135.72      136.43      6.11 o 
   1   5   9       28.65       27.61      3.07 o 
   2   5   9       82.31       81.44      4.58 o 
   3   5   9       24.98       30.34      3.35 o 
   4   5   9      371.18      357.10     15.01 o 
   5   5   9        0.62        0.42      2.04 o 
   6   5   9      388.91      415.97     10.79 o 
   7   5   9       93.09       90.55      5.66 o 
   8   5   9       76.15       78.10      6.31 o 
 -14   6   9      175.09      172.22     10.40 o 
 -13   6   9       88.36      104.73      8.44 o 
 -12   6   9       53.92       70.92     12.97 o 
 -11   6   9       58.60       54.87      6.57 o 
 -10   6   9      152.48      126.01      8.76 o 
  -9   6   9       34.32       40.24      5.66 o 
  -8   6   9       79.14      101.41     13.27 o 
  -7   6   9        2.92        0.36      3.18 o 
  -6   6   9      418.48      409.46     14.84 o 
  -5   6   9        3.13        3.28      3.33 o 
  -4   6   9      105.74       94.45      6.09 o 
  -3   6   9      195.83      192.14      9.84 o 
  -2   6   9      150.13      136.11      6.04 o 
  -1   6   9       26.88       23.87      3.34 o 
   0   6   9      503.39      505.87     10.88 o 
   1   6   9       17.98       13.47      2.54 o 
   2   6   9      781.60      786.02     14.40 o 
   3   6   9        3.70        5.79      2.35 o 
   4   6   9      369.99      364.78     12.19 o 
   5   6   9      119.31      113.70      8.97 o 
   6   6   9      150.77      138.46      7.46 o 
   7   6   9        2.89        0.97      2.85 o 
 -12   7   9      154.50      183.32     21.11 o 
 -11   7   9        1.08        1.21      6.63 o 
 -10   7   9      522.69      499.31     31.96 o 
  -9   7   9       23.86       25.49      4.73 o 
  -8   7   9      123.03      120.95     16.58 o 
  -7   7   9       11.19        9.58      2.45 o 
  -6   7   9      160.70      162.04      6.07 o 
  -5   7   9       57.14       59.79     12.06 o 
  -4   7   9      663.05      635.07     19.18 o 
  -3   7   9        2.66        1.28      6.93 o 
  -2   7   9      724.98      777.19     17.85 o 
  -1   7   9        5.90        2.42      2.38 o 
   0   7   9      143.36      137.95      6.49 o 
   1   7   9      564.45      565.61     14.29 o 
   2   7   9      115.67      115.72      5.70 o 
   3   7   9       11.95       11.17      3.14 o 
   4   7   9      268.35      281.04     16.55 o 
   5   7   9       25.94       29.11      4.83 o 
   6   7   9      162.42      171.22      8.38 o 
 -11   8   9       38.15       28.95     11.46 o 
 -10   8   9       32.06       34.98     12.06 o 
  -9   8   9        4.83       -1.21      6.63 o 
  -8   8   9      206.03      241.21     21.71 o 
  -7   8   9       16.21       21.33      4.19 o 
  -6   8   9      399.67      402.72     13.18 o 
  -5   8   9        2.26       -1.21      6.03 o 
  -4   8   9      234.62      253.27     21.11 o 
  -3   8   9       47.31       43.91      5.91 o 
  -2   8   9       57.48       56.73      5.84 o 
  -1   8   9        2.16        3.28      2.84 o 
   0   8   9      384.60      403.60     22.31 o 
   1   8   9       12.22        7.20      3.45 o 
   2   8   9      841.98      893.41     18.03 o 
   3   8   9       37.14       37.33      4.46 o 
   4   8   9        4.85        6.71      3.30 o 
  -8   9   9       21.83       20.30      7.84 o 
  -7   9   9       58.64       58.75      6.35 o 
  -6   9   9       41.40       35.77      4.90 o 
  -5   9   9       26.48       33.51      4.45 o 
  -4   9   9      539.94      514.99     30.75 o 
  -3   9   9       94.24       98.29     13.87 o 
  -2   9   9      290.13      311.16     21.11 o 
  -1   9   9      137.58      146.54     15.68 o 
   0   9   9       42.75       45.83     10.25 o 
   1   9   9       87.25       79.00     12.66 o 
 -16   0  10        5.16        4.22      4.01 o 
 -15   0  10      277.33      299.12     13.27 o 
 -14   0  10       23.24       22.22      4.57 o 
 -13   0  10      744.91      751.96     21.14 o 
 -12   0  10      102.80       95.74      7.36 o 
 -11   0  10      839.99      896.23     39.20 o 
 -10   0  10       17.91       15.91      3.56 o 
  -9   0  10      252.50      209.18      9.48 o 
  -8   0  10      721.93      663.44     22.01 o 
  -7   0  10       10.39        2.96      2.45 o 
  -6   0  10       69.05       64.27      9.35 o 
  -5   0  10     1195.55     1192.35     24.72 o 
  -4   0  10       94.53      101.91     12.06 o 
  -3   0  10      795.71      806.86     34.37 o 
  -2   0  10     1885.46     1897.14     60.91 o 
  -1   0  10        7.11        1.81      4.22 o 
   0   0  10      474.58      525.24     27.14 o 
   1   0  10      700.55      703.18     20.28 o 
   2   0  10      195.31      193.29     10.43 o 
   3   0  10     1287.05     1292.66     31.67 o 
   4   0  10      714.69      800.06     23.70 o 
   5   0  10      448.85      453.58     12.47 o 
   6   0  10      290.77      316.54     10.58 o 
   7   0  10        0.33        0.37      2.69 o 
   8   0  10       27.67       16.89      4.26 o 
   9   0  10      177.53      170.53      9.07 o 
 -16   1  10       36.66       38.33      4.67 o 
 -15   1  10      340.05      319.56      9.70 o 
 -14   1  10        0.24        2.49      2.16 o 
 -13   1  10        8.95       11.64      3.22 o 
 -12   1  10        0.09        2.15      2.09 o 
 -11   1  10       78.64       79.84      4.65 o 
 -10   1  10        1.84        2.66      1.80 o 
  -9   1  10      803.08      815.54     17.32 o 
  -8   1  10      125.60      125.14      5.04 o 
  -7   1  10       95.13       87.93      5.52 o 
  -6   1  10        9.27        7.33      2.72 o 
  -5   1  10       54.42       40.17      3.69 o 
  -4   1  10       54.55       47.53      4.19 o 
  -3   1  10      973.85      982.27     19.02 o 
  -2   1  10      147.42      159.39      6.78 o 
  -1   1  10     2754.33     2692.35     48.85 o 
   0   1  10       63.48       53.83      4.45 o 
   1   1  10     1222.58     1217.67     17.18 o 
   2   1  10      698.02      724.78     12.50 o 
   3   1  10        4.20        4.81      2.09 o 
   4   1  10       53.14       50.32      3.69 o 
   5   1  10      711.25      742.41     13.90 o 
   6   1  10        4.68        3.84      2.27 o 
   7   1  10      351.31      378.57     10.66 o 
   8   1  10       29.87       36.30      4.09 o 
   9   1  10      111.03      129.93      5.72 o 
 -16   2  10       17.61       15.09      4.54 o 
 -15   2  10      170.30      179.06      8.17 o 
 -14   2  10        9.78        7.28      2.94 o 
 -13   2  10      812.13      760.56     15.10 o 
 -12   2  10       17.06        9.96      2.40 o 
 -11   2  10      768.19      771.54     14.59 o 
 -10   2  10        0.53        0.48      1.83 o 
  -9   2  10       29.88       35.22      4.31 o 
  -8   2  10       99.25       97.70      6.07 o 
  -7   2  10      644.63      582.98     14.53 o 
  -6   2  10      225.17      199.84      8.19 o 
  -5   2  10     1998.39     1989.92     35.27 o 
  -4   2  10      202.09      179.45     14.01 o 
  -3   2  10      499.92      501.78     18.21 o 
  -2   2  10      173.92      168.08     12.04 o 
  -1   2  10       62.71       62.94      4.89 o 
   0   2  10       56.72       44.24      3.58 o 
   1   2  10      655.14      661.90     16.37 o 
   2   2  10       62.60       68.68      4.41 o 
   3   2  10      490.83      517.18     10.83 o 
   4   2  10      404.00      416.72     11.94 o 
   5   2  10      216.89      234.58      9.17 o 
   6   2  10       95.84       93.34      5.21 o 
   7   2  10        1.51        2.05      2.47 o 
   8   2  10      163.63      149.94      6.96 o 
 -16   3  10        0.19        0.25      2.74 o 
 -15   3  10      225.37      243.38     10.03 o 
 -14   3  10       28.28       30.23      4.09 o 
 -13   3  10      195.74      185.31     11.13 o 
 -12   3  10      110.91      128.17      9.02 o 
 -11   3  10       78.45       84.56      4.66 o 
 -10   3  10      106.58       98.37      6.37 o 
  -9   3  10      182.36      192.61     17.97 o 
  -8   3  10      116.60      119.30      6.74 o 
  -7   3  10        3.74        7.73      2.69 o 
  -6   3  10      188.03      180.06      7.87 o 
  -5   3  10      556.36      540.61     14.08 o 
  -4   3  10        5.94        6.20      2.66 o 
  -3   3  10      531.27      505.01     23.67 o 
  -2   3  10      411.66      398.29     11.63 o 
  -1   3  10      916.90      896.93     19.22 o 
   0   3  10      569.74      569.25     12.31 o 
   1   3  10      495.68      464.65     11.12 o 
   2   3  10       34.43       34.15      3.29 o 
   3   3  10       22.26       16.60      2.75 o 
   4   3  10      119.34      117.70      5.56 o 
   5   3  10      286.82      279.97     11.80 o 
   6   3  10        8.33        4.35      2.48 o 
   7   3  10      550.96      602.93     14.82 o 
   8   3  10        0.47        2.53      2.67 o 
 -15   4  10       94.15       97.95      6.49 o 
 -14   4  10        3.89        0.15      2.54 o 
 -13   4  10      301.72      317.90     10.46 o 
 -12   4  10      110.21      114.33     11.31 o 
 -11   4  10      136.13      151.42      9.81 o 
 -10   4  10        4.49        0.60      4.52 o 
  -9   4  10      129.34      132.43      7.34 o 
  -8   4  10       41.17       42.51      4.72 o 
  -7   4  10      192.17      186.62     10.58 o 
  -6   4  10       30.33       26.30      4.00 o 
  -5   4  10      864.59      840.00     18.90 o 
  -4   4  10       43.26       36.84      4.28 o 
  -3   4  10      870.20      834.04     28.95 o 
  -2   4  10       17.56       15.38      4.05 o 
  -1   4  10       34.47       30.89      4.16 o 
   0   4  10      224.69      216.22      7.49 o 
   1   4  10      149.72      151.02      6.59 o 
   2   4  10       13.61       17.55      2.82 o 
   3   4  10       34.99       43.63      4.71 o 
   4   4  10       41.12       40.20      3.90 o 
   5   4  10      133.15      138.54      6.25 o 
   6   4  10      287.61      289.44      9.29 o 
   7   4  10       17.43       15.23      4.09 o 
 -14   5  10        9.14        7.74      3.19 o 
 -13   5  10       81.22       74.36      5.51 o 
 -12   5  10        4.90        4.70      4.01 o 
 -11   5  10       24.21       25.51      5.20 o 
 -10   5  10        1.49        2.98      3.56 o 
  -9   5  10        0.87        1.93      3.01 o 
  -8   5  10       30.41       36.73      7.54 o 
  -7   5  10       38.25       30.14      5.02 o 
  -6   5  10      128.12      125.10     10.01 o 
  -5   5  10        0.55        0.38      2.31 o 
  -4   5  10      734.50      688.76     16.71 o 
  -3   5  10     1116.44     1120.88     22.96 o 
  -2   5  10       22.06       28.33      4.31 o 
  -1   5  10      625.68      581.51     23.12 o 
   0   5  10      521.19      546.63     12.70 o 
   1   5  10      252.14      249.66      8.56 o 
   2   5  10      224.46      214.51     11.80 o 
   3   5  10        5.67        7.10      2.45 o 
   4   5  10      299.30      300.22     10.97 o 
   5   5  10      316.15      315.78      9.43 o 
   6   5  10        1.85        0.99      2.60 o 
 -13   6  10        5.51        4.22      8.44 o 
 -12   6  10       44.19       44.97      6.57 o 
 -11   6  10      102.87      102.98     10.85 o 
 -10   6  10       76.34       76.01     16.58 o 
  -9   6  10      154.32      152.95      9.68 o 
  -8   6  10        0.99       -2.17      3.62 o 
  -7   6  10       12.90        9.65      4.01 o 
  -6   6  10       43.33       44.63      6.02 o 
  -5   6  10        0.08       -0.36      3.62 o 
  -4   6  10      372.86      377.03     12.22 o 
  -3   6  10      114.19      112.60     12.18 o 
  -2   6  10       44.65       32.10      4.42 o 
  -1   6  10       67.32       64.12      5.66 o 
   0   6  10       37.09       32.89      3.83 o 
   1   6  10        1.58        0.64      2.30 o 
   2   6  10        2.11        1.53      2.40 o 
   3   6  10      200.67      220.44      7.88 o 
   4   6  10      230.63      249.12      8.52 o 
   5   6  10        2.84        3.92      3.05 o 
 -11   7  10       30.97       43.42     12.66 o 
 -10   7  10       53.58       41.01     12.06 o 
  -9   7  10        5.89        1.57      4.01 o 
  -8   7  10       88.67       87.82      8.03 o 
  -7   7  10       32.12       34.33      5.47 o 
  -6   7  10      389.16      377.14     14.84 o 
  -5   7  10       98.00       82.85      7.80 o 
  -4   7  10      218.03      229.52     11.70 o 
  -3   7  10      376.74      398.98     15.48 o 
  -2   7  10        3.93        2.57      3.90 o 
  -1   7  10       28.75       28.08      4.44 o 
   0   7  10       18.22       24.81      4.07 o 
   1   7  10       10.99       13.66      3.33 o 
   2   7  10       44.28       43.23      4.64 o 
   3   7  10        5.72        1.68      2.88 o 
   4   7  10       39.94       49.85      6.56 o 
  -9   8  10        0.60        0.60      7.84 o 
  -8   8  10       41.14       43.42     12.06 o 
  -7   8  10        0.45       -0.72      2.74 o 
  -6   8  10       11.20       10.85      8.44 o 
  -5   8  10       13.29       23.63      5.11 o 
  -4   8  10      282.55      297.70     13.39 o 
  -3   8  10       38.16       37.67      6.33 o 
  -2   8  10      344.49      355.47     14.72 o 
  -1   8  10       19.72       21.92      5.22 o 
   0   8  10       38.37       33.09      5.79 o 
   1   8  10       56.09       44.28      6.17 o 
 -15   1  11       79.33       74.28      7.31 o 
 -14   1  11       55.58       49.60      6.44 o 
 -13   1  11        6.12        1.87      2.54 o 
 -12   1  11       11.52        8.96      2.62 o 
 -11   1  11       64.29       49.59      4.09 o 
 -10   1  11       12.57       16.72      2.87 o 
  -9   1  11       80.73       69.99      8.11 o 
  -8   1  11       37.50       33.72      4.08 o 
  -7   1  11       33.13       31.61      4.08 o 
  -6   1  11        4.51        3.68      2.48 o 
  -5   1  11      546.16      552.65     13.97 o 
  -4   1  11      309.59      308.54      9.98 o 
  -3   1  11       21.78       21.19      3.36 o 
  -2   1  11      207.14      204.74     14.71 o 
  -1   1  11       14.64       11.89      2.98 o 
   0   1  11        0.39        1.85      2.19 o 
   1   1  11        8.20        4.37      2.55 o 
   2   1  11        0.02       -1.02      2.19 o 
   3   1  11        6.32        3.57      2.39 o 
   4   1  11       31.45       34.21      3.54 o 
   5   1  11        4.25        4.62      2.57 o 
   6   1  11       18.44       15.07      3.05 o 
   7   1  11        3.60        4.91      2.72 o 
 -15   2  11        5.04        5.00      3.19 o 
 -14   2  11      141.50      137.12      7.37 o 
 -13   2  11        9.24       10.78      2.87 o 
 -12   2  11       45.85       55.01      6.44 o 
 -11   2  11        0.92        1.46      1.99 o 
 -10   2  11      148.74      150.76     10.27 o 
  -9   2  11        7.56        4.95      2.81 o 
  -8   2  11        6.93       15.42      3.43 o 
  -7   2  11      165.43      159.34      7.93 o 
  -6   2  11      186.53      178.62     10.92 o 
  -5   2  11       58.11       51.45      4.82 o 
  -4   2  11      115.47      114.26      6.70 o 
  -3   2  11      216.54      226.91      8.84 o 
  -2   2  11      156.61      143.93      9.28 o 
  -1   2  11       17.67       16.57      3.24 o 
   0   2  11       66.23       60.07      5.07 o 
   1   2  11        5.20        2.05      2.48 o 
   2   2  11       32.05       33.88      4.24 o 
   3   2  11        2.50        1.85      2.40 o 
   4   2  11      102.79       94.86      5.32 o 
   5   2  11       33.68       33.86      3.73 o 
   6   2  11       14.62       15.24      4.45 o 
   7   2  11       47.42       40.59      4.48 o 
 -15   3  11       43.59       41.03      7.54 o 
 -14   3  11      189.72      191.11      8.68 o 
 -13   3  11        5.08        2.09      2.65 o 
 -12   3  11       56.67       46.48      4.46 o 
 -11   3  11       70.90       68.84      9.40 o 
 -10   3  11        0.88       -1.23      2.65 o 
  -9   3  11       22.26       19.56      5.61 o 
  -8   3  11      125.87      135.19     10.26 o 
  -7   3  11       34.23       34.89      4.39 o 
  -6   3  11      521.68      471.71     13.50 o 
  -5   3  11       30.22       29.90      4.13 o 
  -4   3  11       41.48       39.16      8.52 o 
  -3   3  11       22.39       19.56      3.55 o 
  -2   3  11      165.64      164.74      7.96 o 
  -1   3  11       43.40       32.90      4.19 o 
   0   3  11       83.76       92.16      6.35 o 
   1   3  11       78.73       70.48      5.76 o 
   2   3  11      170.34      164.98      8.33 o 
   3   3  11        1.87        0.87      2.37 o 
   4   3  11        1.70        2.19      2.48 o 
   5   3  11        0.67       -2.13      2.13 o 
   6   3  11        0.07       -2.31      2.31 o 
 -14   4  11        8.52        6.21      3.32 o 
 -13   4  11        0.78       -1.10      2.72 o 
 -12   4  11      196.02      217.40     11.94 o 
 -11   4  11        0.01       -0.34      3.56 o 
 -10   4  11      455.93      450.27     16.73 o 
  -9   4  11        4.58       -1.04      2.61 o 
  -8   4  11       42.78       36.87      4.59 o 
  -7   4  11       16.37        9.89      3.34 o 
  -6   4  11      217.82      207.87      9.08 o 
  -5   4  11      673.95      666.10     16.92 o 
  -4   4  11      309.20      302.90     11.84 o 
  -3   4  11      263.64      253.17     10.01 o 
  -2   4  11        4.01        1.97      2.74 o 
  -1   4  11      181.32      167.84      8.48 o 
   0   4  11        0.14        2.34      2.61 o 
   1   4  11      147.87      127.67      7.60 o 
   2   4  11        6.43        2.41      2.65 o 
   3   4  11       13.65       15.32      3.43 o 
   4   4  11       65.81       60.53      5.30 o 
   5   4  11        0.21        0.92      2.53 o 
   6   4  11      431.82      417.83     12.36 o 
 -13   5  11        7.73       12.18      5.02 o 
 -12   5  11        1.47       -0.13      3.77 o 
 -11   5  11        3.04        3.62      4.01 o 
 -10   5  11       29.62       23.26     14.17 o 
  -9   5  11      128.45      131.27      9.95 o 
  -8   5  11      133.99      144.65      9.95 o 
  -7   5  11        1.30       -0.36      3.01 o 
  -6   5  11      487.79      470.04     14.15 o 
  -5   5  11      216.85      219.08     11.33 o 
  -4   5  11       91.64       97.92      6.91 o 
  -3   5  11       99.46       75.30      6.05 o 
  -2   5  11       46.35       54.46      5.47 o 
  -1   5  11        0.72        0.27      2.62 o 
   0   5  11      658.80      663.35     17.48 o 
   1   5  11      321.60      311.33     32.23 o 
   2   5  11      131.73      135.01      8.16 o 
   3   5  11        2.62        2.39      2.69 o 
   4   5  11        3.94       -1.23      2.74 o 
   5   5  11        3.10        2.72      3.00 o 
 -12   6  11      270.50      305.91     14.79 o 
 -11   6  11        3.28        2.41      3.77 o 
 -10   6  11      511.44      515.71     24.42 o 
  -9   6  11        8.21        7.81      4.57 o 
  -8   6  11       98.84       98.21      8.68 o 
  -7   6  11      110.72       92.33      8.37 o 
  -6   6  11        2.38        1.14      3.92 o 
  -5   6  11        2.63        0.40      6.03 o 
  -4   6  11      388.25      400.21     14.69 o 
  -3   6  11        0.48       -2.61      2.61 o 
  -2   6  11      200.55      207.64      9.54 o 
  -1   6  11      109.03      103.42     10.73 o 
   0   6  11       19.26       20.46      4.30 o 
   1   6  11        1.69       -2.75      3.00 o 
   2   6  11       56.79       58.32      6.02 o 
   3   6  11        0.55       -0.58      2.71 o 
  -9   7  11       15.74       19.12      5.27 o 
  -8   7  11      156.19      157.90     10.59 o 
  -7   7  11      181.96      191.74     11.38 o 
  -6   7  11       87.85       97.47      8.48 o 
  -5   7  11       92.81       89.00      8.03 o 
  -4   7  11       65.78       75.04      9.35 o 
  -3   7  11      104.94      106.56      9.35 o 
  -2   7  11       33.34       21.85      5.65 o 
  -1   7  11       19.67       12.70      4.00 o 
   0   7  11      272.40      276.56     11.52 o 
   1   7  11       39.72       39.60      5.47 o 
  -5   8  11        6.54       -0.60      5.43 o 
  -4   8  11      169.58      186.86     15.08 o 
 -14   0  12       24.46       21.35      5.35 o 
 -13   0  12       24.61       25.86      5.20 o 
 -12   0  12        4.73        3.58      3.92 o 
 -11   0  12       53.09       70.39      9.65 o 
 -10   0  12      229.41      185.19     10.13 o 
  -9   0  12      194.17      227.30     25.33 o 
  -8   0  12      141.31      135.65      8.44 o 
  -7   0  12       17.35       22.83      4.52 o 
  -6   0  12      177.90      181.88      8.84 o 
  -5   0  12      133.45      123.02     15.08 o 
  -4   0  12       81.71       83.22     13.27 o 
  -3   0  12      149.50      107.94     14.47 o 
  -2   0  12        0.92       -1.21      4.22 o 
  -1   0  12      102.17       98.90     13.87 o 
   0   0  12      508.32      486.04     28.95 o 
   1   0  12        6.30        3.62      6.03 o 
   2   0  12       22.83       16.88      7.84 o 
   3   0  12       43.10       44.62     10.85 o 
   4   0  12       51.46       64.52     12.66 o 
   5   0  12       85.94       74.17     14.47 o 
 -14   1  12        0.05        0.11      2.51 o 
 -13   1  12      828.13      901.54     17.64 o 
 -12   1  12        8.89        6.49      2.79 o 
 -11   1  12      300.20      320.58      9.30 o 
 -10   1  12        5.13        4.83      2.40 o 
  -9   1  12       53.70       63.54      4.35 o 
  -8   1  12        5.59        3.02      2.63 o 
  -7   1  12      360.52      376.50     13.69 o 
  -6   1  12      159.81      165.57      8.09 o 
  -5   1  12      245.03      253.87      9.79 o 
  -4   1  12      159.56      160.47      7.70 o 
  -3   1  12      720.28      772.50     17.99 o 
  -2   1  12        5.88        1.14      2.55 o 
  -1   1  12        0.95       -1.06      2.55 o 
   0   1  12        0.51        0.50      2.55 o 
   1   1  12      629.68      651.58     16.43 o 
   2   1  12      535.27      582.00     24.18 o 
   3   1  12      920.59      893.55     20.84 o 
   4   1  12      698.12      700.66     18.29 o 
   5   1  12       43.61       52.65      5.77 o 
 -14   2  12       40.31       57.69      5.37 o 
 -13   2  12      103.70      100.48      5.77 o 
 -12   2  12        0.11        2.02      2.46 o 
 -11   2  12       48.85       52.69      6.90 o 
 -10   2  12       79.10       56.82      5.72 o 
  -9   2  12      244.13      276.54     10.88 o 
  -8   2  12      286.25      259.03     10.32 o 
  -7   2  12      215.67      215.61      9.74 o 
  -6   2  12      353.56      355.87     12.14 o 
  -5   2  12       44.76       42.49      4.88 o 
  -4   2  12       25.22       22.38      4.57 o 
  -3   2  12      403.75      406.78     12.79 o 
  -2   2  12      169.29      170.40     10.03 o 
  -1   2  12      146.25      149.47      7.90 o 
   0   2  12      151.87      162.63     14.88 o 
   1   2  12       75.88       75.29      6.14 o 
   2   2  12      113.49      118.21      7.59 o 
   3   2  12       94.76       87.42      9.95 o 
   4   2  12        0.54        2.46      3.14 o 
   5   2  12      119.08      123.24      8.09 o 
 -13   3  12      362.85      385.83     12.15 o 
 -12   3  12       19.07       30.76      5.91 o 
 -11   3  12      380.26      375.01     13.20 o 
 -10   3  12      128.90      139.62      8.18 o 
  -9   3  12        0.18        2.43      2.74 o 
  -8   3  12       63.09       57.36      7.69 o 
  -7   3  12       71.49       73.81      6.01 o 
  -6   3  12        0.05        6.74      3.17 o 
  -5   3  12      114.82      121.37      8.99 o 
  -4   3  12       26.80       24.98      4.37 o 
  -3   3  12        1.43       -1.10      2.55 o 
  -2   3  12       36.56       37.44      6.24 o 
  -1   3  12        1.85        0.81      2.45 o 
   0   3  12      169.75      155.49      8.65 o 
   1   3  12       10.96       16.79      3.94 o 
   2   3  12      305.91      306.79     11.77 o 
   3   3  12       55.06       46.98      5.70 o 
   4   3  12      225.85      235.16     10.83 o 
 -13   4  12       79.51       88.65     10.25 o 
 -12   4  12        1.34        4.06      4.19 o 
 -11   4  12        0.96        6.60      4.11 o 
 -10   4  12       59.88       69.53      7.67 o 
  -9   4  12       25.65       29.62      5.66 o 
  -8   4  12      160.05      132.28     11.18 o 
  -7   4  12       79.14       85.38      6.64 o 
  -6   4  12      439.99      445.98     14.08 o 
  -5   4  12        0.32        0.56      2.92 o 
  -4   4  12       27.71       25.85      4.31 o 
  -3   4  12      131.92      152.48      8.39 o 
  -2   4  12       46.98       43.37      5.22 o 
  -1   4  12      470.81      466.45     21.39 o 
   0   4  12      189.00      194.22      9.56 o 
   1   4  12       78.80       76.64      6.81 o 
   2   4  12      227.95      232.55     15.40 o 
   3   4  12       41.12       38.76      5.47 o 
 -11   5  12      142.74      174.76     18.09 o 
 -10   5  12       38.39       28.79      6.12 o 
  -9   5  12       15.10       13.63      5.22 o 
  -8   5  12        1.10        6.39      4.01 o 
  -7   5  12        0.89        2.41      3.46 o 
  -6   5  12       13.34       12.51      3.95 o 
  -5   5  12      184.20      195.79      9.60 o 
  -4   5  12        4.67        3.40      3.03 o 
  -3   5  12       42.07       28.75      7.20 o 
  -2   5  12      118.69      118.27      7.68 o 
  -1   5  12      142.20      147.79      8.65 o 
   0   5  12       82.96       78.57      9.05 o 
   1   5  12       51.00       39.24      5.39 o 
   2   5  12      215.58      218.90     10.45 o 
  -9   6  12        5.82        6.63      6.63 o 
  -8   6  12       31.80       27.33      6.02 o 
  -7   6  12        2.31        0.45      4.20 o 
  -6   6  12      235.69      245.65     13.05 o 
  -5   6  12        6.52        3.88      5.43 o 
  -4   6  12      143.47      136.50     10.37 o 
  -3   6  12       40.30       49.86      5.76 o 
  -2   6  12        0.05       -0.35      3.09 o 
  -1   6  12        1.79        1.99      3.19 o 
   0   6  12       18.00       24.44      4.95 o 
 -13   1  13       46.52       51.53      4.79 o 
 -12   1  13        2.82        4.33      2.80 o 
 -11   1  13        6.78        6.14      2.57 o 
 -10   1  13        0.03       -2.19      2.19 o 
  -9   1  13        5.17        4.21      3.07 o 
  -8   1  13       38.25       30.34      4.73 o 
  -7   1  13        7.62        7.60      3.31 o 
  -6   1  13      121.76      104.79      7.01 o 
  -5   1  13        1.65       -2.24      2.63 o 
  -4   1  13       31.71       30.06      4.67 o 
  -3   1  13       50.10       57.27      6.39 o 
  -2   1  13      351.23      358.49     16.13 o 
  -1   1  13       42.57       48.47      5.74 o 
   0   1  13       22.78       23.76      4.78 o 
   1   1  13       19.76       33.97      4.79 o 
   2   1  13        7.66        2.14      3.34 o 
   3   1  13        8.48        9.96      3.95 o 
 -12   2  13        0.23       -1.69      2.53 o 
 -11   2  13       86.02       90.67      7.07 o 
 -10   2  13        7.74       11.36      3.80 o 
  -9   2  13        0.31       -2.81      2.81 o 
  -8   2  13      208.41      214.68      9.95 o 
  -7   2  13        0.92       -1.43      2.45 o 
  -6   2  13        0.86        0.17      2.55 o 
  -5   2  13       10.06       10.48      3.63 o 
  -4   2  13       81.19       88.16      6.70 o 
  -3   2  13       30.13       28.40      6.38 o 
  -2   2  13        7.60        9.65      3.57 o 
  -1   2  13       14.46       14.05      3.86 o 
   0   2  13       44.51       40.17      5.12 o 
   1   2  13       28.59       36.26      4.96 o 
   2   2  13       34.95       42.49      5.46 o 
 -12   3  13       67.37       70.12      8.13 o 
 -11   3  13       14.47       11.33      4.78 o 
 -10   3  13       61.24       70.83     11.44 o 
  -9   3  13       29.37       29.99      4.82 o 
  -8   3  13      198.76      212.91     11.65 o 
  -7   3  13        3.49        6.03      3.36 o 
  -6   3  13       12.97       14.24      3.99 o 
  -5   3  13        1.59        3.25      2.92 o 
  -4   3  13      406.72      432.29     14.31 o 
  -3   3  13      138.07      121.66     16.95 o 
  -2   3  13       73.29       74.62      6.58 o 
  -1   3  13       32.15       20.91      7.86 o 
   0   3  13       34.43       23.55      4.74 o 
   1   3  13       55.70       42.50      5.56 o 
   2   3  13        3.35        3.88      3.51 o 
 -10   4  13       51.43       55.60     15.08 o 
  -9   4  13       26.55       20.09      5.57 o 
  -8   4  13      194.69      204.55     20.92 o 
  -7   4  13      113.32      119.38     10.37 o 
  -6   4  13       88.36       87.37      7.08 o 
  -5   4  13       48.77       38.03      5.69 o 
  -4   4  13       12.71       16.89      4.37 o 
  -3   4  13      198.82      188.03      9.72 o 
  -2   4  13       33.35       33.76      5.04 o 
  -1   4  13       85.81       94.13      8.80 o 
   0   4  13        8.40       14.61      4.30 o 
  -8   5  13       29.00       31.47      6.23 o 
  -7   5  13       39.32       42.77      9.95 o 
  -6   5  13       36.76       40.66      5.77 o 
  -5   5  13        0.30        1.61      3.36 o 
  -4   5  13      191.51      180.97     12.64 o 
  -3   5  13      240.52      269.86     19.83 o 
  -2   5  13       37.92       39.80      5.69 o 
 -10   0  14       42.85       49.55      9.35 o 
  -9   0  14        3.02        2.76      3.65 o 
  -8   0  14        5.53        4.82      8.14 o 
  -7   0  14       27.29       31.36     10.25 o 
  -6   0  14       24.79       25.93      9.65 o 
  -5   0  14      283.77      293.07     24.12 o 
  -4   0  14       52.17       44.62     11.46 o 
  -3   0  14      415.34      513.78     31.96 o 
  -2   0  14      115.39      127.84     16.88 o 
  -1   0  14        0.01        4.22      7.24 o 
   0   0  14       11.89       11.46      8.44 o 
 -10   1  14      276.40      290.72     12.14 o 
  -9   1  14      265.88      279.91     11.92 o 
  -8   1  14      326.38      323.69     18.79 o 
  -7   1  14      199.49      202.07     10.16 o 
  -6   1  14      205.58      234.56     11.94 o 
  -5   1  14        2.01       -1.52      2.81 o 
  -4   1  14        1.05       -0.97      2.81 o 
  -3   1  14        0.04       -0.34      2.84 o 
  -2   1  14      100.68      115.40      9.29 o 
  -1   1  14      143.48      139.60      8.53 o 
   0   1  14      219.37      240.61     15.08 o 
 -10   2  14      111.75      128.45     12.06 o 
  -9   2  14       12.56       13.17      4.37 o 
  -8   2  14       29.56       36.77      5.69 o 
  -7   2  14       76.12      100.11      7.52 o 
  -6   2  14       89.21       86.86      7.15 o 
  -5   2  14      183.54      209.47     10.24 o 
  -4   2  14      178.53      172.89      9.62 o 
  -3   2  14        1.37       -0.55      3.00 o 
  -2   2  14        0.20        0.94      3.14 o 
  -1   2  14       34.12       28.64      5.11 o 
  -8   3  14      495.12      526.93     20.86 o 
  -7   3  14       94.10       78.08      7.07 o 
  -6   3  14       55.41       51.25      6.13 o 
  -5   3  14       34.21       38.63      5.56 o 
  -4   3  14       66.03       74.46      7.46 o 
  -3   3  14       29.53       35.40      7.92 o 
                                                 
